# Supplementary material for: Working memory control dynamics follow principles of spatial computing
Source: Nat Commun. 2023 Mar 14;14:1429. doi: 10.1038/s41467-023-36555-4 (PMC10015009; doi:10.1038/s41467-023-36555-4)
Supplement: Supplementary file 3 — Source Data [file 41467_2023_36555_MOESM3_ESM.zip]

Archive with 5 entries (5 files):
- Fig2data.zip
- Figure 1.txt
- Figure 4.txt
- Figure5.txt
- Figure6.txt
