# Supplementary material for: Working memory control dynamics follow principles of spatial computing
Source: Nat Commun. 2023 Mar 14;14:1429. doi: 10.1038/s41467-023-36555-4 (PMC10015009; doi:10.1038/s41467-023-36555-4)
Supplement: Supplementary file 3 — Source Data [file 41467_2023_36555_MOESM3_ESM.zip › Figure 1.txt]

Figure 1C

Left

0.018416    0.018155    0.017901    0.017654    0.017417    0.017191    0.016975     0.01677    0.016576     0.01639    0.016216    0.016052      0.0159     0.01576    0.015633    0.015519    0.015418    0.015331    0.015258    0.015199    0.015153    0.015122    0.015104    0.015099    0.015108     0.01513    0.015165    0.015215    0.015279    0.015359    0.015453    0.015561    0.015683    0.015818    0.015963    0.016117    0.016277    0.016441    0.016606     0.01677     0.01693    0.017086    0.017233    0.017369    0.017492    0.017599    0.017693    0.017773    0.017842    0.017901    0.017955    0.018007    0.018059    0.018114    0.018175    0.018244    0.018322     0.01841    0.018507    0.018612    0.018724    0.018841    0.018962    0.019086    0.019211    0.019337    0.019461    0.019584    0.019703    0.019819    0.019931    0.020038     0.02014    0.020238     0.02033    0.020417    0.020496    0.020568    0.020632    0.020685    0.020729    0.020761    0.020782    0.020792    0.020792    0.020782    0.020765     0.02074     0.02071    0.020677     0.02064    0.020603    0.020564    0.020523    0.020479    0.020429

0.016999    0.016831    0.016662    0.016491    0.016322    0.016156    0.015996    0.015846    0.015709    0.015589    0.015487    0.015405    0.015341    0.015294    0.015262     0.01524    0.015226    0.015216    0.015208      0.0152     0.01519    0.015175    0.015156    0.015128    0.015093    0.015048    0.014995    0.014932    0.014862    0.014785    0.014702    0.014614    0.014523    0.014429    0.014333    0.014236     0.01414    0.014049    0.013964     0.01389    0.013829    0.013787    0.013767    0.013773    0.013805    0.013861    0.013939    0.014034    0.014142    0.014252    0.014356    0.014459    0.014564    0.014672    0.014784    0.014901    0.015027    0.015167    0.015324    0.015502    0.015701    0.015916    0.016143    0.016381    0.016624    0.016868    0.017106    0.017333    0.017548    0.017748     0.01794    0.018123    0.018293    0.018448    0.018585    0.018703    0.018805    0.018898    0.018987    0.019074    0.019156    0.019235    0.019313    0.019396      0.0195    0.019632      0.0198    0.019993    0.020186    0.020409    0.020674     0.02098    0.021331    0.021739    0.022213    0.022765

Right

0.010422    0.010208    0.010021   0.0098058   0.0096581   0.0095532   0.0094993   0.0093888   0.0094014    0.009405   0.0094261   0.0094438   0.0094428   0.0094268    0.009424   0.0094366   0.0094541   0.0095185   0.0096104   0.0097148   0.0098309   0.0098923   0.0099706     0.01002    0.010038    0.010005   0.0099534   0.0099815   0.0099668   0.0099791    0.009957   0.0099969    0.010058    0.010201    0.010281    0.010407    0.010528    0.010713    0.010879    0.011021    0.011181    0.011328    0.011435    0.011529     0.01166    0.011798     0.01195    0.012127    0.012334    0.012566    0.012773    0.012983    0.013193    0.013399    0.013611    0.013846    0.014085    0.014351    0.014639    0.014916    0.015119    0.015317    0.015385    0.015609    0.015766    0.015882     0.01599    0.016159    0.016333    0.016551    0.016695    0.016837    0.016914    0.016999    0.017043    0.017051    0.017151    0.017188    0.017254    0.017322    0.017571
0.0050957   0.0050453   0.0049597   0.0049089   0.0049089   0.0049336   0.0050782   0.0050728   0.0049425   0.0047929   0.0046173   0.0044971    0.004518   0.0045844   0.0046421    0.004711   0.0048703   0.0049307   0.0049202   0.0048854   0.0047386   0.0044964   0.0042711   0.0040655   0.0038794   0.0036438   0.0035391   0.0034924   0.0033292   0.0032538   0.0031997   0.0029273   0.0028143   0.0026269   0.0024732    0.002344   0.0022652    0.002231   0.0021137   0.0021713   0.0022635   0.0023653   0.0024359   0.0025629    0.002693   0.0028359   0.0029435   0.0030246   0.0029968   0.0030209   0.0031507   0.0032044   0.0033033   0.0033413   0.0033002   0.0032833   0.0034801   0.0036441    0.003824   0.0038477   0.0039176   0.0039122   0.0037868   0.0036781   0.0035833   0.0035276    0.003448   0.0034095   0.0034418   0.0036788   0.0040338   0.0043072     0.00461   0.0048087   0.0049408   0.0050605   0.0050424   0.0050812   0.0050447   0.0048928   0.0048606


Figure 1E

Left

0.024516    0.024272    0.024021    0.023763    0.023503    0.023243    0.022986    0.022733    0.022485    0.022243    0.022008    0.021782    0.021568    0.021369    0.021188    0.021022     0.02087    0.020725    0.020581    0.020431    0.020271      0.0201    0.019919     0.01973    0.019535    0.019337    0.019139    0.018943    0.018748    0.018556    0.018367    0.018181    0.017997    0.017817    0.017639    0.017465    0.017295     0.01713    0.016971     0.01682    0.016676     0.01654    0.016413    0.016293    0.016182    0.016076    0.015974    0.015876     0.01578    0.015686    0.015593    0.015501    0.015411    0.015322    0.015236    0.015153    0.015072    0.014995    0.014921     0.01485    0.014781    0.014714    0.014648    0.014582    0.014516     0.01445    0.014384    0.014318    0.014251    0.014183    0.014111    0.014036    0.013957    0.013873    0.013784    0.013691    0.013593    0.013491    0.013387    0.013282    0.013176    0.013072    0.012971    0.012874    0.012785    0.012706    0.012639    0.012586    0.012552    0.012537    0.012543    0.012571    0.012619    0.012686    0.012771     0.01287    0.012983    0.013108    0.013243     0.01339    0.013546    0.013714    0.013892    0.014082    0.014282    0.014492    0.014711    0.014938    0.015171    0.015409    0.015648    0.015889    0.016127    0.016362    0.016592    0.016815    0.017032    0.017243    0.017447    0.017645     0.01784    0.018033    0.018225    0.018419    0.018616    0.018815    0.019016    0.019218    0.019422    0.019629    0.019837    0.020049


0.013457    0.013446     0.01341    0.013348    0.013262    0.013151    0.013018    0.012866    0.012697     0.01252    0.012339    0.012162    0.011995    0.011843    0.011709    0.011595    0.011501    0.011423    0.011358    0.011297    0.011235     0.01117    0.011096    0.011014    0.010921    0.010815    0.010695    0.010559    0.010406    0.010236     0.01005   0.0098514   0.0096433   0.0094304   0.0092178   0.0090107   0.0088135     0.00863   0.0084629   0.0083139   0.0081842    0.008074   0.0079835   0.0079125   0.0078609   0.0078286   0.0078156   0.0078221   0.0078481   0.0078941   0.0079604   0.0080472    0.008155   0.0082841   0.0084346   0.0086066   0.0087997   0.0090131   0.0092457   0.0094956   0.0097606    0.010038    0.010325     0.01062    0.010919     0.01122    0.011522    0.011823    0.012123    0.012419    0.012711    0.012998    0.013277    0.013548     0.01381     0.01406    0.014299    0.014524    0.014737    0.014936    0.015121    0.015293    0.015452    0.015599    0.015734    0.015858    0.015973     0.01608     0.01618    0.016276    0.016368    0.016457    0.016544    0.016629    0.016711     0.01679    0.016863    0.016931    0.016993     0.01705    0.017102    0.017153    0.017205    0.017261    0.017324    0.017397     0.01748    0.017575     0.01768    0.017796     0.01792    0.018054    0.018195    0.018346    0.018505    0.018674    0.018851    0.019039    0.019237    0.019447    0.019669    0.019906    0.020158    0.020428    0.020719    0.021032    0.021371     0.02174    0.022146    0.022595    0.023095    0.023655

Right

0.0036498   0.0036631   0.0036612   0.0037149    0.003772    0.003847    0.003966    0.004005   0.0040212   0.0040513   0.0040839   0.0041114   0.0041465   0.0041389   0.0040742   0.0039588   0.0038773   0.0038253   0.0037657   0.0036355   0.0034382    0.003273   0.0031361   0.0029828   0.0028529   0.0027381   0.0026104    0.002405   0.0022212   0.0021326   0.0021041   0.0020979   0.0021204   0.0021307   0.0020926    0.002082   0.0020993   0.0020701   0.0020376   0.0020581   0.0020958   0.0021432   0.0022084   0.0023191   0.0024387   0.0025457   0.0026403   0.0027467   0.0028887   0.0029998   0.0030014   0.0030236   0.0031244   0.0031534   0.0031325   0.0031374   0.0030957    0.003075   0.0030478   0.0030408    0.002973   0.0029693   0.0029211   0.0028515   0.0027564   0.0026479   0.0025338   0.0024532   0.0023687   0.0023238   0.0023036   0.0023572   0.0023956     0.00236   0.0022568   0.0021861    0.002123   0.0021148   0.0021475   0.0021847   0.0022676   0.0023208   0.0023517   0.0023519   0.0023755   0.0023748   0.0024364   0.0024376   0.0024341   0.0024655    0.002551   0.0026556

0.005649   0.0055924   0.0055547   0.0055257    0.005486   0.0054309   0.0054313   0.0054444   0.0054594   0.0054733   0.0054417   0.0054141   0.0053754   0.0053319   0.0052761      0.0053   0.0053223   0.0053127   0.0052325   0.0051593   0.0051103   0.0050398   0.0049707   0.0049199   0.0049037   0.0048273   0.0047912   0.0047476   0.0047074   0.0046289   0.0045813   0.0045946   0.0045718   0.0046218    0.004703   0.0048288   0.0048949   0.0049927   0.0051357   0.0052689   0.0053918   0.0054666   0.0055726   0.0057292   0.0058659   0.0059971   0.0062135   0.0064307   0.0065957   0.0067265   0.0068662   0.0069985     0.00713   0.0072948   0.0073668   0.0073749   0.0073346    0.007322   0.0073101   0.0073076   0.0073033   0.0073863   0.0075217    0.007677   0.0077909   0.0078718   0.0079703   0.0080491   0.0081271   0.0081969    0.008287   0.0083691   0.0084375   0.0084888   0.0085497   0.0086721   0.0089162   0.0092188   0.0095236   0.0098615    0.010101    0.010318    0.010575    0.010782    0.010951    0.011177    0.011483    0.011737    0.011948     0.01217    0.012322    0.012472
