# Supplementary material for: Working memory control dynamics follow principles of spatial computing
Source: Nat Commun. 2023 Mar 14;14:1429. doi: 10.1038/s41467-023-36555-4 (PMC10015009; doi:10.1038/s41467-023-36555-4)
Supplement: Supplementary file 3 — Source Data [file 41467_2023_36555_MOESM3_ESM.zip › Figure 4.txt]

B

panel 1

2.2011       2.261      2.3225      2.4042      2.5399      2.6424       2.652      2.6564      2.6594      2.6315       2.581        2.45      2.2931      2.1878      2.1023      2.0653      2.0161      1.8946      1.6384      1.4785      1.3754      1.3226      1.2576      1.2201      1.1787      1.1485      1.1122      1.0379     0.96855     0.87295     0.83346     0.81289     0.74498     0.67771     0.65147     0.63123     0.58685     0.55694     0.57429     0.58604     0.54658     0.49994     0.39247     0.31203     0.26813     0.24098      0.2351     0.23827     0.23284     0.22667     0.20693     0.14176     0.13354     0.30503      0.6001      1.0508     0.94199     0.47765     0.18291     0.13731     0.16039     0.12412     0.04774    0.013377     0.08938     0.20652     0.22519     0.20244     0.14994    0.096674    0.067241    0.035788    0.062817     0.10159     0.13354     0.16408     0.21251     0.28675     0.31231     0.34497     0.41637     0.47482     0.50294     0.46028     0.42033     0.41268     0.44457     0.43477     0.42135     0.37866     0.32818      0.3378     0.40289     0.45704     0.47691     0.49155     0.46203     0.41854     0.40564     0.38657      0.3644     0.36339     0.41213     0.50375     0.67689     0.83607     0.89912     0.73615      0.6457     0.64388     0.69507     0.71287     0.67524     0.59438     0.55858     0.54423     0.52495     0.49397     0.46487     0.43193     0.40108     0.37755     0.34306     0.36603     0.40294     0.40717     0.39184     0.36822     0.32576      0.2909     0.28606      0.2896     0.32488     0.34459     0.38308     0.45305     0.46319     0.44416     0.43682     0.44322     0.43956     0.42837     0.40397     0.37335     0.37787      0.4141     0.40058      0.3444     0.27943     0.21988     0.20537      0.2676     0.29734     0.27484      0.2388     0.24173     0.27037      0.3075      0.3234     0.30523      0.2764     0.26343     0.23293     0.15016     0.10213    0.077808    0.096803     0.12208     0.12051    0.082741    0.023752   -0.024422   -0.082537    -0.14968    -0.16753    -0.16487    -0.15635    -0.14802    -0.15458    -0.20113    -0.23324     -0.2558    -0.25978    -0.25563    -0.27928    -0.35251    -0.44273    -0.44802    -0.37582    -0.35715    -0.39338    -0.46811    -0.52423    -0.51041    -0.46837    -0.46323    -0.44687    -0.43479    -0.43061    -0.42689     -0.4254    -0.45856    -0.48485    -0.51515    -0.55778    -0.59868    -0.56635    -0.48555    -0.45701    -0.46013    -0.51067    -0.57346    -0.59167    -0.58858    -0.60899     -0.6722    -0.73583    -0.78971    -0.83696    -0.86355    -0.84145    -0.81857    -0.80845    -0.80901    -0.80445    -0.81164    -0.85647    -0.88296     -0.8568    -0.82846    -0.83716     -0.8293    -0.81145    -0.81765    -0.85081    -0.88462    -0.89785     -0.9059    -0.93007    -0.92962    -0.93415    -0.98259     -1.0254     -1.0231    -0.99959    -0.99465    -0.99939      -1.002    -0.98913     -0.9627    -0.98825     -1.0427     -1.0915     -1.1481     -1.1853     -1.1931     -1.1743     -1.1496     -1.1181     -1.1099     -1.1541     -1.1971     -1.2195     -1.1916     -1.1828     -1.2118     -1.2186     -1.1753     -1.1202     -1.1198     -1.1733     -1.2305     -1.2561     -1.2628     -1.2776     -1.2804      -1.279     -1.2602       -1.22     -1.1679     -1.1319     -1.1344     -1.1599     -1.2024     -1.2674     -1.2962     -1.2847     -1.2653       -1.23      -1.204     -1.2301     -1.2844     -1.3506     -1.3937     -1.4115     -1.4032     -1.3872      -1.358     -1.3177      -1.288      -1.271


1.1307      1.2074      1.2538      1.2796      1.3349      1.4084       1.445      1.4369      1.4098      1.4556      1.5022      1.4911      1.3832      1.2673      1.1301      1.0466      1.0273      1.0258       1.001     0.99186     0.97009     0.90312     0.78885     0.71239     0.66414     0.66538      0.6814     0.66013     0.61478     0.55359     0.51095     0.44952     0.36911     0.31538     0.29203     0.28631     0.26572     0.25552     0.26479     0.23476     0.13897    0.078311     0.04528    0.059096    0.056138    0.021642   -0.020223   -0.039931   -0.060167   -0.089932    -0.11192   -0.094778    -0.02216     0.16722      0.4922      1.0112       0.871     0.29592    0.016206    -0.02303   -0.072783    -0.24696    -0.27894   -0.089665     0.08194     0.21605     0.16852    0.052288    -0.12633    -0.14958   -0.073482    0.042794     0.10919     0.13191     0.23805     0.34816     0.41214     0.47507     0.48745     0.50779     0.57651     0.63183     0.64154     0.66346     0.64937      0.6379     0.63615     0.66341     0.67119     0.65798     0.68731     0.69999     0.68338     0.60918     0.55596     0.50752     0.50837     0.53017     0.55346     0.56392      0.5237     0.43999     0.44012      0.5502     0.79162      1.0079      1.1193     0.89351     0.71376     0.65291       0.568     0.52936     0.49393     0.45649     0.42824     0.41692     0.45012     0.44804     0.41121     0.34074     0.29354     0.30369     0.34277     0.37277     0.38033     0.36848     0.34003     0.32384     0.33469     0.33563     0.29499     0.25477     0.24736     0.25932     0.25789     0.16948     0.12586     0.16246     0.24521     0.29639     0.30584     0.25139     0.22821     0.26241     0.30659     0.30355     0.32167     0.32409     0.26769     0.23698     0.24842     0.25049     0.22308       0.187     0.17244     0.17661     0.20504     0.26805     0.26132     0.17168    0.079742    0.048259    0.057672    0.060449    0.066535     0.09144      0.1203     0.13367      0.1274      0.1511     0.12813     0.07863    0.067746     0.11128     0.12417    0.097373    0.060933     0.05042    0.015065   -0.067717    -0.10904    -0.10188   -0.066811   -0.015074    0.029533    0.044475    0.016167   -0.019925   -0.069704   -0.074719   -0.048402  -0.0021113  -0.0010353   -0.077692    -0.16117    -0.18864    -0.20616    -0.18757    -0.13803    -0.13698    -0.18066    -0.24373    -0.27664    -0.35223    -0.40663    -0.38191    -0.34831    -0.34699    -0.41223    -0.49183    -0.48089    -0.39734    -0.34547    -0.36535    -0.39817    -0.40213    -0.39743    -0.38538    -0.38282    -0.40159    -0.40453    -0.43671    -0.48242     -0.5227    -0.54988    -0.57903    -0.58546    -0.56037    -0.55178    -0.58365    -0.61899    -0.67368     -0.7221    -0.70887    -0.69155    -0.68348    -0.66288    -0.65124     -0.7327    -0.80334    -0.81178    -0.75795    -0.71499    -0.72524    -0.79403     -0.8408    -0.85445    -0.86638    -0.84514    -0.81216     -0.7732    -0.75082    -0.72265    -0.74687    -0.79319    -0.81963    -0.85455    -0.90185    -0.90319    -0.87209     -0.8367    -0.83232    -0.84813    -0.85666     -0.8604     -0.8195    -0.76886    -0.76186    -0.79715    -0.86537    -0.95272     -1.0001     -1.0097    -0.98552    -0.97543    -0.97572    -0.96624    -0.97895     -1.0335     -1.0782     -1.0881     -1.0719     -1.0375     -0.9913    -0.99772     -1.0253     -1.0254     -1.0166    -0.99404      -1.006     -1.0153      -1.021     -1.0518     -1.0701      -1.062     -1.0502     -1.0558     -1.0585     -1.0148    -0.93819    -0.92725


1.525      1.6226      1.7259      1.7799      1.8326       1.863      1.8667      1.8445      1.8043       1.745      1.6529      1.5135      1.4915      1.5274      1.5593      1.5175      1.4504      1.3705      1.3121      1.2956      1.2546      1.1404      1.0238     0.94402     0.88015     0.87065     0.85394      0.7826     0.74488     0.75195     0.79262     0.79684     0.69966     0.50452     0.41312     0.39536     0.41783     0.42235     0.44046      0.4241     0.31274     0.23252      0.2374     0.30185     0.33415     0.33951     0.30648     0.25593     0.20342     0.19117     0.24756     0.32028     0.34542     0.49871     0.87141      1.6419       1.656     0.97046     0.42778     0.29153     0.28898     0.25891     0.24865     0.25849     0.30432     0.36523     0.37094     0.32508     0.23611     0.21152     0.24439     0.30041     0.37019     0.43447     0.54401     0.59388     0.59818     0.59512     0.60351     0.64014     0.69169     0.66751     0.60838     0.53076     0.50339     0.47889     0.48905     0.52017     0.57529     0.62142     0.56437     0.50459     0.46454     0.44796     0.46064     0.51282     0.56366      0.5378     0.49065     0.43773     0.46638     0.53101     0.55561     0.60061     0.82641      1.1425      1.3481     0.93736     0.61048     0.53126     0.48103     0.39612     0.31874     0.36153     0.41175     0.43346     0.42535     0.39677     0.38334     0.38718     0.34389     0.28846     0.29499     0.39048     0.46534     0.49096     0.43038     0.37003     0.31823     0.30334     0.29007     0.23806     0.20135     0.17933     0.13595     0.12759     0.16324      0.2001     0.22884      0.2442     0.24836      0.1981     0.16834     0.17574     0.17776       0.193     0.23718     0.25675     0.22761     0.19495      0.1349     0.12547     0.15792     0.20909     0.22883     0.18538      0.1108    0.036404   0.0044484   -0.020801   -0.024149   -0.039472   -0.040279  -0.0088984   -0.014007   -0.067725    -0.11751    -0.11332   -0.092309   -0.073349   -0.081884    -0.11624    -0.16246    -0.20812    -0.22229    -0.20205    -0.21136    -0.22762    -0.23924     -0.2314     -0.2506    -0.29158    -0.32147    -0.29744    -0.27516    -0.25365    -0.24198    -0.25269    -0.29464    -0.29754    -0.28698    -0.27896    -0.27104    -0.28953    -0.36147    -0.39204    -0.38331    -0.38727    -0.39857    -0.41026    -0.40566    -0.38028    -0.40729    -0.48523    -0.56397    -0.59976    -0.59152     -0.5859    -0.58629    -0.60639     -0.6648    -0.67985    -0.66676    -0.62401    -0.61055    -0.59311    -0.55785    -0.51942    -0.48236    -0.46536    -0.49487    -0.53848    -0.59493    -0.66097    -0.70855    -0.75072    -0.78498    -0.78916    -0.77658    -0.75049       -0.74    -0.74667     -0.7555    -0.75562      -0.757    -0.78159    -0.83483    -0.86459    -0.86067    -0.84589    -0.85008    -0.86909    -0.87797    -0.89929    -0.91149      -0.906    -0.92269    -0.93751    -0.92899    -0.91371    -0.90595    -0.90611    -0.91348     -0.9109    -0.86477    -0.82342    -0.85591    -0.92461    -0.94002    -0.90479    -0.89107    -0.90359    -0.93098    -0.96529       -0.99    -0.99813     -1.0175     -1.0343     -1.0214     -1.0063     -0.9733    -0.94598    -0.95063    -0.97905     -1.0156     -1.0493     -1.0596     -1.0607     -1.0706      -1.128     -1.1705      -1.181     -1.1648     -1.1423     -1.0975     -1.0513     -1.0705       -1.14     -1.1883     -1.1961     -1.1525      -1.095     -1.0587     -1.0237      -1.008     -1.0436     -1.0708     -1.0742     -1.0792     -1.1098     -1.1295

1.5951      1.6364      1.7197      1.7894      1.8868      2.0193      2.1056      2.1246      2.0747      2.0178      1.9887      1.9404       1.893      1.8433      1.7515      1.6187      1.5247      1.4317      1.3635      1.3428      1.3011       1.229      1.1403      1.0751      1.0097       1.012     0.99737     0.93336     0.87973     0.77693     0.69798     0.67183      0.6665     0.68077     0.65739     0.58173     0.51917      0.5038     0.48617     0.44312     0.36236     0.32011     0.29287     0.28232     0.26831     0.25391      0.2541     0.22941     0.14229     0.07625     0.13743     0.20293     0.16832     0.16385     0.28419     0.58152     0.61748     0.38117     0.17535    0.053679   -0.016054    -0.17232    -0.24723     -0.2224    -0.15779    -0.05545   -0.034709   -0.057441    -0.10666    -0.13441    -0.14035    -0.12533   -0.051408    0.012277     0.11763     0.20857      0.2893     0.38123     0.40572      0.3803     0.37413      0.4315     0.48271     0.53184     0.54458     0.53872     0.49527     0.46802      0.4569     0.41376     0.37643     0.38631      0.4224     0.42559     0.42155     0.43308     0.43315     0.43576     0.45119     0.47691     0.49619     0.49333     0.48333     0.50483     0.64979     0.80313      0.8656     0.64735     0.48483     0.44627     0.43584     0.42937     0.38154     0.34347     0.37542     0.41214     0.40413     0.39815     0.41235     0.43244     0.43792     0.43008      0.4519     0.45442     0.43465     0.40191     0.38973     0.40035     0.38697     0.35254     0.33789     0.31687     0.29015     0.28953     0.30943      0.3287     0.31542     0.30359     0.27696     0.27147     0.29428     0.36738     0.41429     0.43159     0.39812     0.38058      0.3916     0.44343     0.46758     0.44846     0.39279      0.3278     0.32278     0.35096     0.36238      0.3177     0.24479     0.20404     0.18066     0.18782     0.22108     0.25451     0.24087     0.18166     0.15962     0.11843    0.091999    0.091009     0.10437     0.13134    0.099965    0.016691   -0.022917   -0.027814   -0.031499   -0.036684   -0.045542   -0.060054    -0.13366    -0.21094     -0.2548    -0.27447    -0.25736    -0.22629    -0.20555    -0.18048    -0.14717    -0.12019    -0.10811     -0.1433    -0.17266    -0.20771    -0.25251    -0.27489    -0.26438    -0.27331    -0.28705     -0.3232    -0.36679    -0.35834    -0.33975    -0.35956    -0.39221    -0.43628    -0.48919      -0.522     -0.5356    -0.53591    -0.52232    -0.52529     -0.5232    -0.54785     -0.5648    -0.55766    -0.54952     -0.5664    -0.60047    -0.65281    -0.69671    -0.67811    -0.65139    -0.64487    -0.62118    -0.58868    -0.59979    -0.64443     -0.7147     -0.7492    -0.76216    -0.74094    -0.72735    -0.74446    -0.77337    -0.76581    -0.76116    -0.77764    -0.80351    -0.79742    -0.79144    -0.81236    -0.81298    -0.78011    -0.77503    -0.79871    -0.84667    -0.89064    -0.94385    -0.97154    -0.96939    -0.96299    -0.96313    -0.94538    -0.91973    -0.90527    -0.89643    -0.89083    -0.89589    -0.93902    -0.97047    -0.95177    -0.91598    -0.90087    -0.91591    -0.96066     -1.0178     -1.0448    -0.99179     -0.9303    -0.93731    -0.97959      -1.033     -1.0948     -1.1171      -1.076     -1.0292     -1.0419      -1.076     -1.0698     -1.0468     -1.0395     -1.0423     -1.0692     -1.1224     -1.1637      -1.176     -1.1626     -1.1362     -1.1232     -1.1179      -1.138     -1.1422      -1.131      -1.121     -1.1109     -1.1117     -1.1181     -1.1267     -1.1327     -1.1195     -1.1063     -1.1164


1.6108      1.7574       1.866      1.9096      1.9278       1.989       2.099       2.173      2.2047      2.1796      2.1363      2.0109       1.924      1.8844      1.8755      1.8182      1.7085      1.5387      1.4653      1.4734      1.4601      1.4041      1.2997      1.2154      1.1097      1.0626      1.0451       1.073       1.089      1.0481     0.94226     0.86109     0.78444     0.71513      0.6588     0.62532     0.61537     0.59375     0.51993     0.50065     0.57838     0.62972     0.58787     0.48615     0.42138     0.41448     0.40667     0.36591     0.26896     0.14101    0.062539    0.076613     0.13237     0.25144     0.46837     0.83335      0.7708     0.42307     0.27484     0.33012     0.33388     0.16343    0.043884    0.037747     0.10148     0.12835    0.072998  -0.0011553    -0.10482    -0.14512    -0.12132   -0.057961    0.038783    0.092919     0.13434     0.17757     0.20579      0.2358     0.23665     0.27627     0.34499     0.42053     0.47811     0.44331     0.33811     0.28419     0.26733     0.22766     0.18856     0.14497     0.12138     0.14541     0.20007     0.22291     0.19931     0.18805     0.21976     0.27048     0.31396     0.31043     0.28559     0.28964     0.30727     0.34483     0.49138     0.68254     0.78744     0.55158     0.39927      0.3744      0.4116     0.43669      0.4323     0.38849     0.37078     0.36631     0.34257     0.31807     0.32368     0.36365     0.35525     0.32116      0.3096     0.29423      0.2606     0.24089     0.26434      0.2447     0.19837      0.2064     0.21974     0.25268     0.25224     0.23287     0.22873     0.20842     0.19217     0.20839     0.27269     0.32489     0.34194     0.36386     0.38937     0.37511     0.30638     0.25082     0.20656     0.14278     0.13064     0.14887     0.16947     0.14926     0.14411     0.17885     0.20625     0.19277     0.18225     0.16722     0.13677     0.11607      0.1171     0.14613     0.17661     0.14077    0.057744   0.0050946    0.038148    0.098094     0.14727     0.14796     0.13236      0.1073     0.10404    0.099197    0.079585    0.063419    0.040944   -0.017807   -0.096837    -0.12736    -0.12924   -0.091332   -0.034399   -0.041088   -0.062669   -0.058476   -0.031177   -0.046181    -0.14662    -0.18917     -0.1798    -0.14062    -0.14368     -0.1888     -0.2267    -0.21033    -0.17745    -0.17303    -0.17633    -0.19843    -0.21888    -0.25828    -0.31633    -0.37861    -0.39568    -0.38632    -0.39193    -0.38083    -0.34732    -0.29686    -0.28515    -0.30987    -0.33666    -0.31923    -0.30553    -0.34431    -0.42204    -0.49175    -0.55149    -0.56729    -0.58805    -0.60918    -0.62491    -0.65621    -0.65024    -0.62696    -0.65641    -0.68609    -0.72281    -0.76108    -0.77131    -0.75117    -0.71731    -0.67477    -0.63525     -0.6394    -0.72238    -0.80355    -0.87669    -0.91108    -0.88669    -0.79461    -0.75724    -0.79058    -0.85337    -0.88186    -0.89879    -0.92032    -0.90432    -0.89482    -0.87803    -0.87177     -0.8936     -0.9372    -0.98073     -1.0324     -1.0823     -1.0837     -1.0557     -1.0571     -1.0704     -1.0693     -1.0609     -1.0432      -1.019     -1.0331     -1.0812     -1.1211     -1.1477     -1.1509     -1.1415     -1.1567     -1.1897     -1.2232     -1.2342     -1.2247     -1.2063     -1.1907     -1.1907     -1.2003     -1.2068     -1.1886       -1.14      -1.105     -1.1229      -1.188      -1.241     -1.2583     -1.2644      -1.243     -1.2084     -1.2135     -1.2105     -1.1971      -1.192      -1.203     -1.1995     -1.1755     -1.1752     -1.1932      -1.224

panel 2


0.62057      0.6201     0.59763     0.56613     0.50706     0.38599     0.29106     0.26955     0.30645     0.33863     0.32284     0.27569     0.22351       0.176    0.078928   -0.037972     -0.0836    -0.10486     -0.1548    -0.18484    -0.19667    -0.17406    -0.12246    -0.11345    -0.14439    -0.15467    -0.15079    -0.15757    -0.14995    -0.18256    -0.22053    -0.22911    -0.23217    -0.21303    -0.20226    -0.21319    -0.23167    -0.23191    -0.20092    -0.18855    -0.21217    -0.23497    -0.22959    -0.18705    -0.16223    -0.16139    -0.17337    -0.17719    -0.18111    -0.20628    -0.25679    -0.30403    -0.31315    -0.25866    -0.11959     0.14671     0.19119     0.10769     0.10259     0.27069     0.40959     0.49202     0.45764     0.32797     0.24518     0.21244     0.22817      0.2338     0.27769     0.34281     0.36363     0.35554     0.37032     0.40806     0.42011     0.39429      0.3721      0.3707     0.39209     0.42944     0.47742     0.48117     0.46494     0.44012     0.39163     0.35877     0.34079     0.34392     0.36591     0.41806     0.44276     0.42625     0.39737     0.39634     0.42146     0.43204     0.40583     0.39052     0.40408     0.41294     0.38645      0.3663     0.38485     0.40637     0.43622     0.49043     0.53249     0.47991     0.42365     0.40322     0.37071     0.36261     0.37307     0.36176     0.33466     0.31195     0.30035     0.31541     0.33577     0.33785     0.32062     0.32094     0.33172     0.28826     0.25683     0.25757     0.27853     0.29067     0.28062     0.23567      0.1989     0.17285     0.18448     0.18883     0.16497     0.13567     0.13004     0.13287     0.12363    0.074034    0.041175    0.017861    -0.01044   -0.055593   -0.058883   -0.046451   -0.074301    -0.11613    -0.12209    -0.12484    -0.13227    -0.15763    -0.15216    -0.14434    -0.17865    -0.22123     -0.2539    -0.27805    -0.27996    -0.27784    -0.29242    -0.32007    -0.32626    -0.30772    -0.29761    -0.32432     -0.3515    -0.33658    -0.31372    -0.31395    -0.34969    -0.40333    -0.42021    -0.40996    -0.39091    -0.36546    -0.36402    -0.38015    -0.39287    -0.40397    -0.41923     -0.4313    -0.44317    -0.45808    -0.48115    -0.50907    -0.51983    -0.50087    -0.47284    -0.46495    -0.45398    -0.42929    -0.40396    -0.38501    -0.38051    -0.40788    -0.41315     -0.3956    -0.38883    -0.38643    -0.39412    -0.40384    -0.39963     -0.3816    -0.35115    -0.31864    -0.31585    -0.34662    -0.35351    -0.32635    -0.27493    -0.22723    -0.20451    -0.20897    -0.22774    -0.25135    -0.24156    -0.21436    -0.22164    -0.24451    -0.25396    -0.24646    -0.24155    -0.24748    -0.24915    -0.25172     -0.2406    -0.20547    -0.16619    -0.16049    -0.14414    -0.13421     -0.1428    -0.13478     -0.1388    -0.17255     -0.2191    -0.22005    -0.14016    -0.08139   -0.059275   -0.062945   -0.059221   -0.071537   -0.097224      -0.104    -0.10127   -0.095868   -0.096142    -0.10595    -0.12174   -0.088824   -0.037909    -0.04356   -0.099521    -0.11529    -0.09032     -0.0397   -0.015238   -0.027059   -0.034327   -0.025639   -0.015994    -0.02339   -0.051408   -0.093271   -0.094625   -0.049772 -0.00053914   0.0078619  0.00027703   0.0086573    0.024166     0.04259    0.054265    0.057345    0.050103    0.049385    0.047248    0.056694     0.05703    0.038165    0.020945    0.034426     0.04433    0.043713    0.058766    0.099254     0.16635     0.20443     0.23794     0.26867     0.26312     0.21804      0.2103     0.23307     0.24433     0.23102     0.21515     0.21086     0.21464

0.032722 -0.00089374   -0.027764   -0.029236   -0.049442    -0.09758    -0.14326    -0.16359     -0.1776    -0.21035    -0.23635    -0.24917    -0.27835    -0.30734    -0.34343    -0.37622    -0.40182    -0.43664    -0.47305    -0.49829    -0.49087    -0.42656    -0.39096    -0.39427    -0.42536    -0.44474    -0.46444    -0.45859    -0.46339    -0.46384    -0.44117    -0.41521    -0.41079    -0.42626    -0.42092    -0.42448    -0.43046    -0.41403     -0.3571     -0.3172    -0.32105    -0.34917    -0.37571    -0.39085    -0.39865    -0.39244    -0.33799    -0.31783    -0.33254    -0.33706    -0.33167    -0.32485    -0.30408     -0.2203   -0.074709     0.16499     0.22489     0.19307      0.2196     0.35393     0.45226     0.44109     0.34972     0.25395     0.25237     0.28547     0.30584     0.30773     0.28656      0.2831     0.30208     0.35242     0.41065     0.44028     0.49472     0.49349     0.48604     0.48929     0.51179     0.52496     0.51566     0.49522     0.49005     0.51096     0.51887     0.50331     0.48832     0.52014     0.56988     0.61013     0.60444     0.59098     0.56728     0.57853     0.59813     0.61001     0.59523      0.5547     0.51733     0.50629     0.52223      0.5478     0.54641     0.53296     0.54649     0.58786     0.60389      0.5556     0.52153     0.51224     0.49874     0.47432     0.46155     0.45451     0.42206     0.41169     0.43411     0.46192     0.48325     0.47257     0.45238     0.43932     0.41957     0.40742     0.41159     0.39687     0.36398     0.36785     0.37772     0.34577     0.30934     0.25102     0.19041     0.20416     0.23045      0.2383     0.22241     0.19204     0.15908     0.15085     0.15834     0.16056     0.12553    0.096004    0.075494    0.017299   -0.042701   -0.084253   -0.090938   -0.091773    -0.10676    -0.11215   -0.092449   -0.086148    -0.13412    -0.19885    -0.22851     -0.2474    -0.29142     -0.3302    -0.34225    -0.34571    -0.33549    -0.30919    -0.32065    -0.35026    -0.34943    -0.32023    -0.28127     -0.2411    -0.26289    -0.31868    -0.36854    -0.37152    -0.36154    -0.36044    -0.37025    -0.37372    -0.37563    -0.39215    -0.40221     -0.4002    -0.39622    -0.38393    -0.36283    -0.33139    -0.32267    -0.33369    -0.39297    -0.42169     -0.4357    -0.44093    -0.43776    -0.40082    -0.33026    -0.33738    -0.36848    -0.38567    -0.39659    -0.40066    -0.41053    -0.42725    -0.43876    -0.41605    -0.36844    -0.33411    -0.33833    -0.36523    -0.39083    -0.40203    -0.37188    -0.32163    -0.28535    -0.28975    -0.28814    -0.25402    -0.23807    -0.28532    -0.31459    -0.29575     -0.2868    -0.32029     -0.3604    -0.33783     -0.3014     -0.2743    -0.27481    -0.26852    -0.23691    -0.20335     -0.2073    -0.24578    -0.28227    -0.28785    -0.26782    -0.24998    -0.22511     -0.1857    -0.12666    -0.10498    -0.11255    -0.13512    -0.13458    -0.11927    -0.12578    -0.13001    -0.13258    -0.14503    -0.14613    -0.12035    -0.06959   -0.072326   -0.077382   -0.042971   -0.016111   -0.018332   -0.016004    0.035555     0.10192     0.13876     0.12467     0.10089    0.099523     0.10155    0.088951    0.076213    0.068428    0.078181     0.11651     0.16232     0.17368     0.15293     0.15392     0.20258     0.20712     0.15726     0.15785     0.19205     0.21228     0.24428     0.26492      0.3019     0.36245     0.39676     0.37394     0.35984     0.37248     0.37291     0.33431     0.29025     0.27297     0.28172     0.31812     0.37281     0.40916     0.43718     0.45766      0.4912     0.51873     0.52546     0.52261


0.19372     0.18375      0.1469     0.11743     0.09254    0.040968   -0.036025   -0.093476    -0.11191    -0.09354   -0.094148    -0.12562    -0.16439    -0.18719    -0.20183    -0.22309    -0.23203    -0.23805    -0.23479     -0.2494    -0.30414    -0.36792    -0.41119    -0.41412    -0.38377    -0.37826    -0.37842    -0.36298    -0.35787    -0.34113    -0.36225    -0.39953    -0.41504    -0.40329    -0.38496    -0.37728    -0.39322    -0.39229    -0.36885    -0.34819    -0.34772    -0.35131     -0.3109    -0.28233    -0.28123    -0.25066    -0.22623    -0.23702    -0.27839    -0.29289    -0.26509    -0.20717    -0.18652    -0.17438   -0.082857     0.17739     0.26017     0.20909     0.22603     0.40963     0.53501     0.60865     0.60899     0.54698     0.47419     0.35226     0.28597     0.26738     0.26306      0.2671     0.28045     0.27884     0.27505     0.29692     0.34202     0.35776     0.36192     0.38424     0.40354     0.39935     0.39059      0.3757     0.36314     0.35708     0.37224     0.36579     0.36572     0.37936     0.38404     0.38099     0.37949     0.38992     0.42777     0.44349     0.41755     0.41014     0.43215     0.44778     0.47166     0.48908     0.47889     0.45743     0.42292     0.37657      0.3813     0.44202     0.50541     0.47238     0.45022     0.44774     0.44684      0.4284     0.39115     0.33958     0.29266     0.26879     0.27357     0.30193     0.31017      0.2805     0.24938     0.23658     0.22177     0.19923     0.18374     0.18214     0.18062     0.16334     0.14872     0.12941     0.10462    0.086791    0.077424    0.075673    0.065604    0.048814     0.03756    0.020128   0.0044594     0.01084    0.013204   -0.017767   -0.047005   -0.082539    -0.14299     -0.1665    -0.17341    -0.17968    -0.20241    -0.21154    -0.22094    -0.21567    -0.21579    -0.21142     -0.1946    -0.17418    -0.18314     -0.2349    -0.26343    -0.26198    -0.27778    -0.33576    -0.37666     -0.3914    -0.39312    -0.37381    -0.34349     -0.3033    -0.29881    -0.36119    -0.39075    -0.38228    -0.36404    -0.32842    -0.31278    -0.34277    -0.39962    -0.42467     -0.4424    -0.42804    -0.37127    -0.34318    -0.34802    -0.35249    -0.34228    -0.31958    -0.32009    -0.34583    -0.33064    -0.29051    -0.27578    -0.29652    -0.32699     -0.3237    -0.29674    -0.29298    -0.30044    -0.29477    -0.26387    -0.24066    -0.22157    -0.22251    -0.23681    -0.24467    -0.22878    -0.21121    -0.22106    -0.26675     -0.2832    -0.27376    -0.25194    -0.21426    -0.19148    -0.17386    -0.15344    -0.13976    -0.13704    -0.14379    -0.13431    -0.11479   -0.098534    -0.07469   -0.051869   -0.068207    -0.10946    -0.19333    -0.26701    -0.26414     -0.2348    -0.19597    -0.13377   -0.077253   -0.057342   -0.055724   -0.065812   -0.081024   -0.066204   -0.049503   -0.041068     -0.0298    0.014366    0.052069    0.069535    0.055906    0.017692  -0.0046663   0.0022137    0.024941    0.042915    0.062154     0.09215    0.099984    0.084128    0.066747    0.066061    0.071229    0.075739    0.068679    0.072222    0.080529     0.09867     0.10675     0.11275     0.10277    0.069852    0.061696    0.063859    0.068379    0.081575     0.10797     0.11484     0.11205     0.11364     0.12359     0.13164     0.14704     0.16941     0.18604     0.19285     0.19668     0.21612     0.24176     0.23069     0.22121     0.23418      0.2629     0.26714     0.25977      0.2779     0.29422      0.2881     0.25723     0.23289     0.21341      0.2078     0.22564     0.25688     0.27847     0.30051     0.33099     0.35874

0.40055     0.39349     0.37091     0.36939     0.35379     0.30868     0.26125     0.23439     0.19776     0.14338    0.099593    0.057987     0.03425    0.007544   -0.043788   -0.075935   -0.083042    -0.10386    -0.13439    -0.12866   -0.090838   -0.097932    -0.13573    -0.15309     -0.1659    -0.17087    -0.17411    -0.19917    -0.23485    -0.25098    -0.24036    -0.22004    -0.18593    -0.20567    -0.24748    -0.25307    -0.22789    -0.21533    -0.22453    -0.23017    -0.23179    -0.22307    -0.20868    -0.19394    -0.17638    -0.15895    -0.12416    -0.11578    -0.10797    -0.12235    -0.18751      -0.248    -0.26036    -0.21689    -0.09493     0.13535     0.18223     0.11943     0.11531     0.25049     0.35594     0.40268     0.39411     0.38502     0.38049     0.38448     0.37041     0.33675     0.33867     0.35763     0.36894     0.38383     0.39278     0.38304     0.36807     0.36532     0.37514     0.37713     0.37016     0.39422     0.45881     0.49758     0.49947     0.48017      0.4554     0.43015     0.40288     0.40343     0.42767      0.4606     0.45796     0.46062     0.44859     0.41835     0.39954     0.39661       0.363     0.30908     0.28616     0.30261     0.33233     0.37818     0.39838     0.40161     0.46247     0.55407     0.62963     0.54513     0.43697     0.39344      0.4057     0.41131     0.40229     0.38157     0.34517     0.31677     0.30358     0.30736     0.32268     0.33383     0.32944      0.2998     0.24256     0.22516     0.22776     0.25459     0.29819     0.29584     0.27219     0.25243     0.26215     0.25839     0.16733    0.079843    0.052791      0.0742    0.092422    0.096194    0.082346    0.082034    0.084246    0.077078    0.068535    0.060062    0.052795    0.038527  -0.0021109   -0.059021    -0.09523    -0.10945    -0.12068    -0.16032    -0.18485     -0.1813    -0.15638    -0.14417    -0.17684    -0.19656    -0.15109    -0.12433    -0.14519    -0.18673    -0.22759    -0.26284     -0.2611    -0.27866    -0.30069    -0.30155    -0.30461    -0.30753    -0.29341    -0.28664    -0.28045    -0.26923    -0.27367    -0.29375    -0.32591    -0.32974    -0.31953    -0.34422    -0.37822     -0.3889    -0.38401    -0.38317    -0.39509    -0.42559    -0.46728    -0.48212     -0.4693    -0.44833    -0.42659    -0.42309    -0.41962    -0.38281    -0.34804    -0.34355    -0.36449    -0.39753     -0.4614    -0.49947    -0.50102    -0.48882    -0.47606    -0.47317    -0.47734    -0.46469    -0.42979    -0.37667     -0.3618    -0.36852    -0.39639    -0.42739    -0.44417    -0.42147    -0.39838    -0.38173    -0.36002    -0.30965    -0.26609    -0.29272    -0.32112    -0.30962    -0.28776    -0.28457    -0.28543    -0.26804    -0.26201    -0.26183    -0.27396    -0.30094     -0.3131    -0.28576    -0.25358    -0.22208    -0.18815    -0.15884     -0.1219    -0.10266    -0.11917    -0.14285    -0.17511    -0.21341    -0.24286    -0.22119    -0.14171    -0.10515    -0.13402    -0.17556    -0.17098    -0.16038    -0.16928    -0.17384     -0.1576    -0.12484   -0.086462   -0.076038   -0.076411   -0.052405   -0.013908   0.0017824   -0.023362   -0.063337   -0.074833    -0.06555   -0.027433    0.034079    0.084814    0.088238    0.079236    0.074484    0.082097    0.092514    0.090811    0.074373    0.044141    0.016434    0.036796    0.084021     0.10808      0.1082      0.1016     0.14385     0.18642     0.21363     0.23102     0.23326     0.23253      0.2374     0.25929      0.2808     0.28915     0.26444     0.26116     0.29046     0.31599      0.2944     0.27865     0.28859      0.3045     0.31579     0.32165

0.42553     0.37547     0.30039     0.24164     0.15522     0.10798     0.12451     0.11743    0.064283   0.0087708   -0.030337   -0.051136   -0.077092    -0.11728     -0.1634    -0.20015    -0.21982     -0.2534    -0.31475    -0.35458    -0.37464    -0.37264    -0.38429    -0.40547    -0.43971    -0.44785    -0.47849    -0.47743    -0.44674    -0.40374    -0.40938    -0.44293    -0.48701    -0.48908    -0.46794    -0.42189    -0.40632    -0.42072    -0.44487    -0.45171    -0.44766    -0.43055    -0.40671    -0.41907    -0.43033    -0.41172    -0.34709    -0.33111    -0.35737    -0.39388    -0.38429    -0.36537    -0.35241    -0.33253    -0.24554  -0.0055328    0.087633    0.064271    0.058939     0.16213     0.24168     0.29935     0.32398     0.34487      0.3447      0.3169     0.28996     0.27379     0.24812     0.24706     0.26312     0.29919     0.35519      0.3603     0.35945     0.37551     0.39426     0.41829     0.42679     0.41185     0.39857     0.38437     0.37882      0.3695     0.38222     0.39553     0.39743     0.39106     0.39666     0.42695     0.43146     0.42286     0.42218     0.43822     0.45269     0.48257     0.49303     0.47332     0.46301     0.46804     0.46882       0.433     0.42577     0.44927     0.55088     0.64503     0.69113     0.56964     0.45265      0.3942     0.39821      0.4246     0.43983     0.42921     0.43637     0.43692     0.39242       0.346     0.30658     0.31867     0.35333     0.36202     0.35501     0.33019     0.29648     0.26066      0.2436     0.22573     0.19677     0.17754     0.20271     0.21759     0.17846     0.14551      0.1427     0.15395     0.15042     0.14399     0.10478    0.064044    0.050573    0.042592    0.031015    0.015188   0.0080031   0.0079726  -0.0082046    -0.06095    -0.11468    -0.14723    -0.18738    -0.22247    -0.23975    -0.24877    -0.24841    -0.23023    -0.22466    -0.24253    -0.26202    -0.27697    -0.26615    -0.25298    -0.26586    -0.30372    -0.30835    -0.30442     -0.3096    -0.33224    -0.33428    -0.32253    -0.35126    -0.37325    -0.36273    -0.34221    -0.31353    -0.29269    -0.30885    -0.32283     -0.3549    -0.39191    -0.40687    -0.42529    -0.45056     -0.4705     -0.4571    -0.41341    -0.37913    -0.37322    -0.37988    -0.37906    -0.36028    -0.34185    -0.32265    -0.30712     -0.3219     -0.3398    -0.34069    -0.33552    -0.34337    -0.35653    -0.37973    -0.35616    -0.29545    -0.22648    -0.19813    -0.20703    -0.23919    -0.27988    -0.28672    -0.27677    -0.24443    -0.23384    -0.22123    -0.20304    -0.18609    -0.17729    -0.17704    -0.17716    -0.17859    -0.18474    -0.18292    -0.17534    -0.15976    -0.13482    -0.11839   -0.090535   -0.060215   -0.053814   -0.071982   -0.085987   -0.091751    -0.08266   -0.070354   -0.095067    -0.12126    -0.10379   -0.068495   -0.050519   -0.049308   -0.041047   -0.022882  -0.0066475  -0.0054803   -0.012984   -0.011848   -0.015104   -0.034061   -0.052413   -0.034455  -0.0025849    0.023582     0.01155    0.014048    0.065421    0.095197    0.091447    0.084426      0.0797    0.082874    0.089743    0.083975     0.08654     0.11876     0.13402     0.14531     0.16204     0.16001     0.13938      0.1324     0.15083     0.16308     0.15069     0.12712     0.10335     0.11334     0.14325     0.20513      0.2474     0.26605     0.26014     0.24114      0.2209     0.21867     0.22728     0.22264     0.21943      0.2199     0.21263      0.2093     0.18554     0.16723       0.184     0.22924     0.27519      0.2806     0.25934     0.25105     0.27201     0.29905      0.3153     0.31634

Panel 3


1.2172      1.2771      1.3283      1.3673      1.4577      1.5708      1.5892       1.565      1.5376      1.5842      1.6284      1.6029      1.4876      1.3897      1.2645       1.156      1.1197      1.1064      1.1156      1.0878       0.967     0.80913       0.689      0.6211     0.59329      0.6237     0.63891      0.5735     0.51182     0.42613      0.3886     0.37282     0.36331     0.33946     0.29972     0.25267     0.19583     0.18402      0.2438     0.26698     0.22172     0.15423    0.091863    0.089574     0.07373    0.047022    0.012791  -0.0094404   -0.038526   -0.075698   -0.076052   -0.039709    0.057831     0.35944     0.88785      1.7612      1.6034     0.68624     0.15742    0.057836   0.0035785     -0.1905    -0.25655    -0.12619    0.028505     0.14896    0.088966   -0.020129    -0.16443    -0.17021    -0.10203    0.011317     0.10788     0.14731      0.2314     0.31707     0.37236     0.43099     0.42046     0.40486      0.4438     0.45607     0.44391     0.47466     0.49299     0.49632     0.47955     0.48859     0.49407     0.48802     0.49582     0.48588     0.44905     0.40335     0.38661     0.35579     0.35249     0.35839      0.3542     0.35929      0.3372     0.27904     0.29213     0.42324     0.79832      1.1919      1.4274      1.0359     0.69458     0.56447     0.46866     0.43468     0.39808     0.36814     0.35278     0.34153     0.37675     0.38485     0.36271      0.3135     0.25811     0.23801     0.24167     0.23677     0.21961     0.20655     0.20584     0.21582     0.22056     0.19502     0.15684     0.13549     0.13374     0.13751     0.13871    0.086608    0.065155     0.10665     0.20583     0.25791     0.24503     0.17224     0.16341     0.20534     0.23256     0.22383     0.23112     0.22142      0.1852     0.17917     0.20197     0.20969     0.19419     0.18035     0.17878     0.17934     0.18158     0.19503     0.19142     0.13705    0.079672    0.042056    0.022785   0.0017633  -0.0038613  -0.0064856   0.0005236    0.016454    0.054006     0.14357      0.1649     0.12469    0.081863    0.062989     0.03834    0.012919    0.034449    0.049129   0.0022579      -0.099    -0.14543    -0.13119    -0.11657   -0.095326   -0.050316   -0.018174   -0.026569   -0.044487   -0.054782   -0.059249   -0.039703  -0.0050791   -0.017101   -0.098748    -0.16445    -0.16084    -0.15469    -0.14607     -0.1188    -0.11209      -0.128    -0.18706    -0.24029    -0.33714    -0.37308     -0.3212    -0.28212    -0.28084    -0.34288    -0.41752    -0.42156    -0.36904    -0.33989      -0.359     -0.3747    -0.37457    -0.34554    -0.28973    -0.28307    -0.36863    -0.41623    -0.45366    -0.48569    -0.50708    -0.53279    -0.56538    -0.57457    -0.56998    -0.58817    -0.63101    -0.66496    -0.70268    -0.74273    -0.71836    -0.68554    -0.65335    -0.60935    -0.59561    -0.66956     -0.7311    -0.75804    -0.75167    -0.75161    -0.76635    -0.78927     -0.8088    -0.84488    -0.86738    -0.82876    -0.76155    -0.66036    -0.64204    -0.66621    -0.72124    -0.78767    -0.81203    -0.79526    -0.78222    -0.78767    -0.81374    -0.83407    -0.82239    -0.79494    -0.78409    -0.79121    -0.76424    -0.71702    -0.69174    -0.72702    -0.79651    -0.86306    -0.89877    -0.90843    -0.90252    -0.91592    -0.92332    -0.92295    -0.94308    -0.99006     -1.0224     -1.0168    -0.97779    -0.92974    -0.90405    -0.92606    -0.93171    -0.92525    -0.91812    -0.89828    -0.89445    -0.91024    -0.94827    -0.98933    -0.98449    -0.96317    -0.96157    -0.97272    -0.97242    -0.95209    -0.91614    -0.92259

1.0


536       1.129      1.1958      1.2483       1.345      1.4366      1.4347      1.3985      1.3352      1.3713      1.4082      1.3383      1.2008      1.1266      1.0433     0.95995     0.90634     0.86068     0.86386      0.8418     0.73083     0.58827     0.49628     0.44313      0.4342     0.45167      0.4661     0.40839     0.35796     0.27845     0.22581     0.20638     0.21277     0.23151     0.22272     0.20784     0.16229     0.12856     0.15706     0.19451     0.20322     0.13224    0.029302    -0.00424   -0.062758   -0.090475    -0.10617    -0.10035    -0.13379    -0.19376    -0.20506    -0.14014    0.019938     0.39661      1.0175      2.0064      1.7663     0.64299    0.034707    0.025952     0.07762   -0.057473   -0.092516     0.10731     0.33079     0.49306     0.39792     0.25515    0.034813   -0.033017    0.016426     0.16393     0.28316     0.29903     0.35118     0.44726     0.51593     0.63796     0.66811     0.70776     0.80287     0.83133     0.82885     0.83773     0.81692     0.82142     0.80825     0.81111     0.82511     0.81555     0.78764     0.72875     0.64067     0.54963     0.53474      0.5042      0.4863     0.51235     0.54322     0.58171     0.59968     0.59569     0.62494     0.73944      1.1422      1.5952      1.8636      1.4143     0.97228     0.80555     0.70706     0.68896     0.69372     0.71414     0.70914     0.68551     0.74719     0.77513     0.74859      0.6639     0.59326     0.56438     0.52517     0.47654     0.46246     0.45045     0.42476      0.4504     0.48613     0.44695      0.3878     0.31664     0.27638     0.26564     0.25131     0.19309     0.16067     0.15807     0.25453      0.3336      0.3602     0.33198     0.32676     0.37103     0.42934     0.39209     0.34874     0.25705     0.20234     0.18528      0.2395     0.32696     0.34645     0.31648     0.29026     0.27989     0.29586     0.30563     0.31196     0.26198     0.20296     0.16065     0.11436    0.024969   -0.032606   -0.070328   -0.059987   -0.045752   -0.048782  -0.0053058    0.023818   -0.013136   -0.035308   -0.012895   -0.012771   -0.066056   -0.099538   -0.070884   -0.067576    -0.15606    -0.24596    -0.27426    -0.28966    -0.27284    -0.18865    -0.12268    -0.12432    -0.15547    -0.17766    -0.18144    -0.18119    -0.15628    -0.14799    -0.20081    -0.25954    -0.24931    -0.24838     -0.2641    -0.25456    -0.25107    -0.28696    -0.37616    -0.43315    -0.49687    -0.51319    -0.46345    -0.44357    -0.47958    -0.53812    -0.59528      -0.612    -0.61162    -0.61559    -0.61321    -0.59161    -0.52486    -0.44318    -0.38137    -0.41613    -0.51236    -0.56751    -0.63404    -0.68225    -0.63863    -0.63392    -0.70551    -0.77924     -0.7786    -0.79534     -0.8214    -0.83634    -0.87537    -0.88964    -0.87296    -0.84497    -0.79502    -0.71075    -0.68305    -0.77403    -0.86578    -0.90905    -0.84852     -0.7927    -0.79335    -0.84775    -0.88093    -0.93454     -1.0039    -0.97894    -0.89903    -0.81263    -0.85402    -0.90866    -0.89443    -0.84463    -0.79401    -0.72686    -0.69353     -0.6931    -0.75096    -0.81848    -0.86296    -0.87242    -0.85455    -0.83486    -0.82517    -0.78252    -0.74412    -0.75255    -0.81999    -0.88548     -0.9222    -0.95269    -0.98525     -1.0102     -1.0283     -1.0163    -0.97502    -0.97228    -0.98504    -0.97904    -0.93997    -0.87799    -0.87636      -0.957      -1.021     -1.0807     -1.1196     -1.1054     -1.0941     -1.0671     -1.0383     -1.0369     -1.0251     -1.0176     -1.0546     -1.1144     -1.1366      -1.116     -1.0561     -1.0331


panel 4

-0.17583    -0.21133    -0.22702    -0.22252     -0.2271    -0.26527    -0.30939    -0.31003    -0.27349    -0.26474    -0.27538    -0.32612    -0.36193    -0.39494    -0.43488    -0.50226    -0.56788    -0.62015    -0.64043    -0.64638    -0.61389    -0.54344    -0.53184    -0.54997    -0.55233    -0.54863    -0.54862    -0.53239    -0.55959    -0.61067     -0.5872    -0.51685    -0.47955    -0.47485    -0.46475    -0.46404    -0.44648    -0.41626    -0.38873    -0.36312    -0.33251    -0.34149    -0.34763     -0.3248    -0.29241    -0.26155    -0.22542    -0.22263    -0.25028    -0.27749    -0.28435    -0.29267    -0.28186    -0.17745    0.021799     0.36618     0.40954     0.30444     0.27267     0.43583     0.58171     0.60621     0.51935     0.42716     0.42917     0.45179     0.44146     0.39473     0.29193     0.24517     0.25896     0.30513     0.35778     0.37446     0.40829     0.41849     0.41188      0.4164     0.43567     0.48029     0.51672     0.49497     0.47531     0.49181     0.49205     0.46285     0.42427     0.43245     0.47232     0.53336     0.56616     0.55458     0.52822     0.51988      0.5247     0.52252     0.49308     0.48855     0.47761     0.44745     0.43993     0.45832     0.48289     0.52016     0.63456     0.73624     0.79186     0.69129     0.57887     0.52367     0.51117     0.52537     0.50902     0.43075     0.39072      0.4106     0.47085     0.48459       0.511      0.5049     0.43374     0.37889     0.34603     0.36898     0.38046     0.34916     0.27282     0.25434     0.28357     0.30257     0.28947     0.22576     0.11286    0.087556     0.12259     0.18751     0.18753     0.12415      0.0348    0.022912     0.03055   0.0076015    -0.04371   -0.089296     -0.1018    -0.10806    -0.11285    -0.13452    -0.16762    -0.18218    -0.17468    -0.17847    -0.18697    -0.21072    -0.23752    -0.25321    -0.24238    -0.23837    -0.28303    -0.32573    -0.31661    -0.30649    -0.32532    -0.36547    -0.40137    -0.43913     -0.4398    -0.41457    -0.37822    -0.34119    -0.38103    -0.42417    -0.41926    -0.37697    -0.36212    -0.38812    -0.44031    -0.44279    -0.41646    -0.41592    -0.40863     -0.4032    -0.44194    -0.46055    -0.42538    -0.39535    -0.38282    -0.39775    -0.46071    -0.48208    -0.47744     -0.4724    -0.47652    -0.46298    -0.40807    -0.37961    -0.39196      -0.412    -0.41436    -0.40544    -0.42187    -0.48314    -0.50138    -0.47193    -0.41562    -0.39632    -0.39751    -0.38806    -0.39359    -0.39513    -0.36979    -0.34299     -0.3155    -0.30642     -0.2928    -0.21586      -0.173     -0.1917    -0.19566    -0.19379     -0.2151    -0.24293     -0.2735    -0.26421    -0.23656    -0.20901    -0.23351    -0.24901    -0.23127    -0.21845    -0.22782    -0.24307    -0.22628    -0.22768     -0.2015    -0.14639   -0.096926   -0.074728    -0.04648   -0.042948   -0.038967   -0.023781    -0.01118   -0.012046   -0.022197   -0.028681   -0.020684   -0.029483   -0.050122   -0.056839   -0.076331   -0.099682   -0.079565    0.018124     0.11855     0.15925       0.166     0.16952     0.17843     0.19393      0.2003     0.19732     0.19325     0.17582     0.16515     0.17314     0.21295     0.25905     0.28734      0.3024     0.30214     0.28804     0.32927     0.43777     0.45278      0.3669     0.30251     0.32027     0.35784     0.39358     0.41365     0.42972     0.45435     0.49278     0.48482     0.45088     0.44967     0.45641     0.43347     0.40803     0.40628     0.41453     0.41725     0.43239     0.45333     0.49484     0.54973       0.616     0.64656     0.64871      0.6365


0.16558     0.14712     0.14304     0.16363     0.18462     0.16735     0.11289    0.081491    0.064293    0.030347   0.0018111  -0.0098954   -0.022232   -0.039464   -0.082835    -0.17713    -0.25247    -0.30042    -0.29213    -0.31323    -0.32753    -0.31136    -0.32287    -0.33899    -0.36385    -0.36945    -0.37379    -0.37716    -0.40702    -0.43359    -0.40341    -0.35086    -0.33081    -0.37936    -0.41576    -0.44803    -0.42854    -0.39104    -0.32415    -0.27287    -0.24936     -0.2794    -0.31633    -0.31764     -0.3157    -0.32114    -0.30676    -0.31129    -0.33677    -0.33182    -0.30877    -0.29835    -0.26279    -0.10744     0.18917     0.71346       0.744     0.43161      0.2371     0.31962     0.43924     0.44237     0.35496     0.26897     0.27185     0.29302     0.27518      0.2361     0.17227     0.14919     0.17341     0.24417     0.31033     0.33753      0.4064     0.40674     0.40385     0.44844     0.49569     0.52315     0.53301     0.51042     0.49184      0.4922      0.4947     0.47711     0.45526     0.47513     0.52597     0.57538      0.5813      0.5733     0.56393     0.58874     0.60792     0.61823     0.60216     0.56485     0.51835     0.46639      0.4698     0.51431     0.52659     0.53117     0.65889     0.83425     0.92599     0.74096     0.58675     0.52469     0.48717     0.46043     0.44759     0.44838     0.41331     0.39039     0.40801     0.44381       0.485     0.49041     0.45123     0.41824     0.39531     0.36956     0.35225     0.31299     0.26024     0.26023     0.28938     0.29386     0.26575     0.18967     0.10772     0.12608     0.16425     0.18349     0.16815     0.11529    0.051937    0.058748     0.08371    0.083034    0.047069    0.027791    0.010804    -0.02665   -0.066898    -0.10668    -0.10818   -0.090422   -0.077096   -0.071947   -0.059514   -0.072503    -0.14208    -0.21947     -0.2469    -0.23604    -0.26006    -0.29577    -0.30595    -0.30594    -0.31248    -0.32647    -0.35044    -0.38584    -0.38948    -0.35033    -0.27474    -0.20881    -0.22985    -0.30089    -0.36745    -0.37161    -0.36365    -0.36378     -0.3663     -0.3644    -0.36418    -0.38792    -0.40695    -0.39288     -0.3758    -0.38343    -0.37469    -0.33671    -0.32048    -0.34332       -0.42    -0.45144    -0.46406    -0.47313    -0.47554    -0.44948     -0.3509    -0.31755     -0.3379    -0.37407    -0.39434    -0.39113    -0.40383    -0.44343    -0.46252    -0.45081    -0.40693    -0.36946     -0.3711    -0.40149    -0.42935     -0.4361    -0.40998    -0.37211    -0.34497    -0.34872    -0.32581    -0.24984    -0.20438    -0.24697    -0.28944    -0.28966    -0.29597    -0.33856    -0.37865    -0.36019    -0.32685    -0.29463    -0.31155     -0.3342    -0.32222    -0.28372     -0.2752    -0.30873     -0.3347    -0.33057    -0.30857    -0.28922    -0.25518    -0.21522    -0.17606    -0.16743    -0.17833     -0.1871    -0.17888    -0.16622    -0.16671    -0.16408    -0.17831    -0.20823    -0.22031    -0.19449    -0.15575    -0.17346    -0.16078   -0.091282   -0.037495   -0.029141   -0.20556    0.037193      0.1128      0.1464     0.10202    0.052868    0.044313    0.034745   0.0086085  -0.0040129   0.0021841    0.020438    0.062652     0.11596     0.14802     0.13362     0.12627     0.16608     0.14533    0.062161     0.04771    0.099225      0.1397     0.16736     0.18241      0.2206     0.29571     0.33678     0.30012     0.27028     0.27907     0.29332     0.25608     0.19762     0.16359      0.1736     0.21675     0.26366     0.29303     0.32087     0.34299     0.38037     0.41766     0.43818     0.44856


Figure 4C

        0         0         0         0       NaN         0         0         0
         0         0         0    0.2261         0       NaN         0         0
         0         0    0.2650         0    0.2527    0.2379       NaN       NaN
         0    0.5912    0.5796    0.7251    0.2197         0         0         0
    1.0000    0.3925    0.3549         0         0         0         0       NaN
    0.2858    0.6643    0.6513    0.0808    0.8124    0.0852         0       NaN
         0         0         0       NaN       NaN    0.3538    0.2319       NaN
         0         0         0       NaN       NaN    0.2469         0       NaN


         0         0         0         0       NaN         0         0         0
         0    0.2633         0    0.0314         0       NaN         0         0
         0         0    0.1244         0    0.5020         0       NaN       NaN
    0.2784    0.0524         0    0.3494    0.4273         0         0         0
    0.2267         0         0    0.2649         0    0.3690         0       NaN
    0.3512    0.1702    1.0000    0.1697    0.5987         0    0.2200       NaN
         0         0         0       NaN       NaN    0.1419         0       NaN
         0         0    0.1975       NaN       NaN         0         0       NaN
