# Supplementary material for: Working memory control dynamics follow principles of spatial computing
Source: Nat Commun. 2023 Mar 14;14:1429. doi: 10.1038/s41467-023-36555-4 (PMC10015009; doi:10.1038/s41467-023-36555-4)
Supplement: Supplementary file 3 — Source Data [file 41467_2023_36555_MOESM3_ESM.zip › Figure5.txt]

Figure 5b1;  


-0.27036    -0.32874    -0.20612    -0.26835    -0.26716    -0.25911    -0.26783    -0.28769    -0.28507    -0.27415    -0.26952    -0.26643    -0.27477    -0.29758    -0.31105    -0.30463    -0.30685    -0.32435    -0.33147     -0.3225      -0.311    -0.30818    -0.32179    -0.32758    -0.32309    -0.32593    -0.32539     -0.3095    -0.29587    -0.28106    -0.26119     -0.1749     0.15278     0.53838     0.79145     0.94846      1.1681      1.4297      1.6098      1.5154      1.3338      1.2752      1.3256      1.3109      1.2215         1.1     0.98752     0.89371     0.81747     0.74513     0.67393     0.63177     0.64106     0.68322     0.72622     0.74921     0.77026      0.7925     0.80761     0.82782     0.84048     0.85765      0.8846     0.88564     0.88097     0.87975     0.85436     0.80748     0.76085     0.72172     0.70403      0.6801     0.64434     0.63043       0.638     0.63649     0.61606      0.5936     0.59226      0.6049     0.60002     0.60404     0.67668     0.83075     0.93764     0.96135       0.952     0.94376      0.9299     0.84689     0.67559     0.55716     0.50375     0.45602     0.41877     0.37256     0.31085     0.27622     0.24287     0.19848     0.17262     0.14762     0.11965     0.10268    0.076561    0.041798    0.011518   -0.024766   -0.074562    -0.11074    -0.13548    -0.17542    -0.21906    -0.24616    -0.26897    -0.29608    -0.32586    -0.34768    -0.35697    -0.36637    -0.37861    -0.37012    -0.35387    -0.35863    -0.36715    -0.35141    -0.33243    -0.33226    -0.34776    -0.35363    -0.33956    -0.32381    -0.33008     -0.3406    -0.34479    -0.34392    -0.33448    -0.32057    -0.30719    -0.29861    -0.30065     -0.2959    -0.29065    -0.30127    -0.32915    -0.35735    -0.37452    -0.37366    -0.37164    -0.37921    -0.36945    -0.34286    -0.33694    -0.33705    -0.32761    -0.31996    -0.31569    -0.32717    -0.34544    -0.34587    -0.34497    -0.35751    -0.37538    -0.37848    -0.36874    -0.35254    -0.33182    -0.31677    -0.30714    -0.29094    -0.28008      -0.274    -0.28377    -0.30322    -0.32177    -0.33338    -0.33073    -0.31537    -0.30545    -0.29595    -0.29774    -0.30412    -0.29424    -0.27713    -0.28907     -0.2961    -0.28634    -0.28191    -0.27027     -0.2606    -0.26845    -0.26585     -0.2712    -0.29019    -0.29239    -0.29033    -0.28701    -0.28101    -0.27407    -0.27107    -0.27044    -0.25946    -0.23319     -0.2243    -0.24014    -0.27321    -0.29835    -0.30359    -0.30179    -0.32362    -0.34405    -0.33325     -0.3105    -0.29366    -0.28176    -0.29009    -0.29848    -0.29425    -0.29512    -0.30147    -0.31217     -0.3232    -0.31895    -0.32079    -0.34139     -0.3473    -0.33481    -0.33454     -0.3383    -0.33462    -0.31435    -0.27873    -0.26275    -0.27648    -0.28277    -0.26976     -0.2552    -0.25167    -0.26779    -0.29367    -0.29274    -0.26999    -0.27157    -0.29666    -0.31679    -0.31459     -0.2941    -0.29424    -0.31638    -0.32175    -0.31031     -0.3109    -0.32397    -0.33861    -0.32611    -0.29622    -0.28019    -0.26613    -0.23832    -0.22035     -0.2108    -0.21391    -0.22374    -0.22855    -0.24841    -0.27818     -0.2895    -0.29029    -0.28986    -0.29891    -0.31633    -0.32312    -0.31967    -0.32042    -0.32547    -0.33383    -0.34071    -0.33763    -0.32892    -0.32513     -0.3318    -0.34576     -0.3435    -0.31677    -0.29445    -0.29316    -0.30928    -0.31331    -0.30214    -0.31031    -0.32912    -0.34188    -0.35031    -0.34497    -0.33915    -0.32825    -0.30126    -0.29108    -0.29688    -0.29346    -0.27044    -0.23897    -0.22665    -0.22566    -0.21531    -0.20853    -0.19935    -0.19476    -0.21632    -0.25884     -0.2919    -0.29824    -0.28306    -0.27282    -0.26993    -0.26253    -0.24609     -0.2342    -0.24161    -0.26952    -0.30323    -0.32636    -0.32941    -0.32074    -0.31049    -0.29332    -0.27712    -0.26353    -0.24944    -0.25145    -0.25526     -0.2597    -0.28071    -0.29933    -0.30035    -0.30035    -0.30029    -0.30806    -0.31544    -0.30972    -0.29594    -0.29722    -0.31748    -0.33034    -0.33041    -0.32767    -0.32409    -0.31947    -0.31172    -0.30995    -0.31451     -0.2961    -0.26844    -0.26109    -0.26127    -0.26677    -0.25536    -0.22808    -0.22271    -0.24363    -0.26027    -0.26341    -0.25738    -0.26103    -0.26379    -0.27481    -0.29678    -0.30314    -0.30642     -0.3189    -0.33194    -0.35916    -0.37985    -0.37422    -0.36875    -0.36564    -0.35235    -0.33832    -0.32591     -0.3121    -0.30095    -0.29796    -0.29881    -0.30366     -0.3133    -0.32012    -0.33378    -0.35698    -0.38013    -0.40376    -0.42051    -0.42253    -0.41284    -0.39438    -0.36629    -0.32885    -0.29754    -0.27757    -0.25836    -0.24847    -0.25715    -0.27684    -0.29308    -0.29349    -0.29134    -0.29725     -0.3161    -0.32975    -0.32156    -0.31376    -0.32436     -0.3206     -0.3156    -0.31906    -0.29666     -0.2829    -0.30123    -0.29886    -0.29714    -0.30181     -0.2804     -0.2666     -0.2494    -0.20165    -0.17908    -0.19846    -0.21389    -0.23036    -0.26384    -0.29318    -0.31441    -0.31777     -0.2717    -0.15999    0.026564     0.28338     0.59425      1.0611      1.6411      2.2661      2.8023      3.2179      3.5536      3.7738       3.781       3.613      3.3058      2.9533      2.5878      2.1852      1.7767      1.3759        1.02     0.73564     0.52231     0.36365     0.26446     0.22488     0.23561     0.28067     0.32642     0.36557     0.41409     0.46171     0.50016      0.5126     0.48148     0.45597      0.4404     0.39449     0.34035     0.31227     0.30069     0.31142     0.31754     0.32658     0.36711     0.41123     0.40708     0.49492     0.49402


-0.31571    -0.34966    -0.37772    -0.36467    -0.35177    -0.33318    -0.31796    -0.30364    -0.28863    -0.27824    -0.27209     -0.2824    -0.30754    -0.33208    -0.34322    -0.32932    -0.32139      -0.337    -0.33793    -0.31623    -0.30092    -0.29873    -0.31481    -0.31849    -0.29905    -0.29673     -0.3211    -0.32492    -0.30798    -0.31059    -0.31908    -0.26093    0.027145     0.38989     0.62512     0.74218      0.9301      1.1722      1.3557      1.2842      1.1082      1.0514      1.1103       1.101      1.0155     0.88399      0.7676     0.69562     0.62944     0.55126     0.48235     0.44643     0.45547     0.47787      0.5033     0.53279     0.56329     0.59665     0.61922     0.63166     0.65274     0.66831     0.67124     0.67029     0.66755     0.66294     0.64702     0.61718      0.6006     0.59425     0.57383      0.5558     0.55052     0.52966     0.50199     0.47733     0.45839     0.45424       0.446      0.4285     0.44331     0.48933      0.5858     0.74511     0.82511     0.82612     0.81616     0.80006     0.76339     0.67074     0.50069     0.38532     0.33515     0.28423     0.23053     0.17755     0.11395    0.061841    0.039902    0.029267    0.021718    0.010967  -0.0041796   -0.028627   -0.071245     -0.1209    -0.16382     -0.2104    -0.26487    -0.31344    -0.34931    -0.37748    -0.40018    -0.42496    -0.45066    -0.46755    -0.46601    -0.45108    -0.44498    -0.45411    -0.45905    -0.43742    -0.40915    -0.39961    -0.39394    -0.36968    -0.33808    -0.31793    -0.30986    -0.30318    -0.30379    -0.31958     -0.3483     -0.3759    -0.39241      -0.415    -0.43654    -0.44118    -0.43047    -0.41366     -0.4083    -0.40875    -0.39516    -0.37427    -0.36638     -0.3759    -0.38836    -0.38935    -0.37814    -0.36114     -0.3518    -0.34539    -0.33715    -0.32008    -0.29763    -0.28654    -0.29268    -0.29778    -0.29994     -0.3056    -0.32107    -0.34585    -0.36424    -0.37835    -0.40876    -0.44265    -0.45704    -0.46139    -0.44787    -0.42855    -0.41201    -0.38224    -0.35206    -0.34311    -0.35096    -0.36859    -0.38613    -0.40186    -0.42272    -0.43292    -0.42561    -0.40566    -0.39031    -0.38225    -0.37695    -0.37651    -0.37579    -0.37382    -0.37172     -0.3597    -0.35341    -0.35699    -0.34849    -0.33545    -0.33483    -0.34712    -0.35225    -0.33871    -0.33125    -0.34831    -0.37483     -0.3899    -0.38366     -0.3872    -0.41048    -0.41545    -0.40287    -0.38685    -0.35977    -0.34968    -0.35251    -0.36064    -0.37199     -0.3653    -0.36061    -0.37637    -0.38476    -0.39171    -0.39094    -0.39353    -0.42063     -0.4308    -0.42115    -0.41783    -0.40651    -0.38287    -0.35581    -0.33418    -0.33908     -0.3556    -0.36335    -0.37552     -0.3968    -0.42182    -0.43758    -0.42876    -0.41198     -0.4064    -0.40159    -0.39204    -0.36876    -0.34706     -0.3525    -0.36206     -0.3521    -0.33616    -0.33904    -0.37151    -0.39914    -0.40076    -0.40013    -0.41579    -0.43266      -0.431    -0.40776    -0.38014    -0.36198    -0.34369    -0.32188    -0.31534    -0.31237    -0.30385    -0.29819    -0.29319    -0.29836     -0.3132    -0.32284    -0.34426    -0.35866    -0.35469    -0.36755    -0.38443    -0.37821    -0.36447    -0.35177    -0.36056    -0.39032    -0.39032    -0.37336    -0.38675    -0.40138    -0.39617    -0.38062    -0.36246    -0.36897    -0.38849    -0.38224     -0.3757     -0.3784    -0.37677    -0.38366    -0.39216    -0.39596    -0.39525    -0.38219    -0.37108     -0.3709    -0.35352     -0.3211    -0.30085    -0.29161    -0.27889    -0.27462    -0.26976    -0.26442    -0.27893    -0.29004    -0.30012    -0.33142    -0.35028    -0.35531     -0.3714    -0.37659    -0.37322    -0.36738    -0.33464    -0.24577   -0.086839     0.15703     0.51858      1.0214      1.6271      2.2234      2.7232      3.1061      3.3817      3.4998      3.4351      3.2058      2.8957      2.5706      2.2348      1.8774      1.5255      1.2082     0.92793     0.68565     0.48833     0.34329     0.25129     0.21127      0.1897     0.19732     0.24446     0.30118     0.34221     0.37105     0.39423      0.4028     0.38419     0.34363     0.30513     0.28544     0.26924     0.24857     0.23305     0.23325     0.24531     0.24974     0.25926     0.29541      0.2171     0.31713     0.47921

-0.43201    -0.46263    -0.52084    -0.50684    -0.50956    -0.51687    -0.51054      -0.493    -0.47579    -0.46592    -0.45793    -0.44435    -0.42051    -0.39791    -0.38321    -0.37261     -0.3604     -0.3578    -0.35906    -0.36108    -0.36958    -0.37943    -0.38142    -0.37851    -0.38012    -0.39849     -0.4306    -0.45397    -0.45367    -0.44976    -0.44266    -0.37187   -0.073218     0.29026     0.52741      0.6674     0.85737      1.0674      1.2156      1.1351     0.97871     0.93517     0.96102      0.9198     0.84197     0.74569     0.64385     0.56095     0.48298     0.40572     0.34705     0.31844     0.32341     0.34054     0.35321     0.38048     0.42076     0.46028     0.49192     0.51098     0.53757     0.56498     0.57262     0.58468     0.59744     0.59014      0.5612     0.52737     0.50926     0.48926     0.44969      0.4061     0.35376     0.31156     0.29031     0.27002     0.26285     0.26967     0.28428     0.31639     0.35187     0.38192     0.44908     0.57304     0.65553      0.6552     0.62881     0.63023      0.6316      0.5662     0.41112      0.2866     0.23716     0.21252     0.16096    0.085505    0.020427   -0.021014   -0.061747   -0.096498    -0.12928    -0.16317    -0.18411    -0.18876    -0.19226    -0.20115    -0.22478    -0.24408    -0.25394    -0.28305    -0.33112    -0.38021    -0.42087    -0.44888      -0.475    -0.50196    -0.51906    -0.53188    -0.53937    -0.54744    -0.56762    -0.58217    -0.57671    -0.56113    -0.54599    -0.52827    -0.50989    -0.48284    -0.45897    -0.45211    -0.44161    -0.42528    -0.42403    -0.43373    -0.44326    -0.45257     -0.4621    -0.47486    -0.48397    -0.48035    -0.46462    -0.45244    -0.45213    -0.45565    -0.45203    -0.44117    -0.44206    -0.45405    -0.46098    -0.45263    -0.44119    -0.44315    -0.45183    -0.45085    -0.45039    -0.45555    -0.46286    -0.47603    -0.48495    -0.48201    -0.47446    -0.45487    -0.43826    -0.43713    -0.43721    -0.45503    -0.48819    -0.50698     -0.5104    -0.50576    -0.50279    -0.50222    -0.48282    -0.45244    -0.42844    -0.42759    -0.43723    -0.43538    -0.42773    -0.42452    -0.41953    -0.41974    -0.42804    -0.43474    -0.43317    -0.42785    -0.41439    -0.39935    -0.39497    -0.39565    -0.39878     -0.4063    -0.42185    -0.44941    -0.48011    -0.49786    -0.50323    -0.50704    -0.50804    -0.49007    -0.46548    -0.45632    -0.46029    -0.45312     -0.4362     -0.4251     -0.4231    -0.42652    -0.43512    -0.44196    -0.45388    -0.47299    -0.50276     -0.5371     -0.5619    -0.57887    -0.58753    -0.58033    -0.57301    -0.56592    -0.54759    -0.52956    -0.50724    -0.48435    -0.48607    -0.49802    -0.50397    -0.50789     -0.5099    -0.51475    -0.52083    -0.50426    -0.46023    -0.36489    -0.17777    0.092136     0.43683     0.88551       1.419      1.9759      2.4539      2.7936      3.0334      3.1772      3.1564      2.9731      2.7079      2.4286      2.1375      1.8014      1.4442      1.1176     0.84382     0.60594     0.40346     0.24288     0.14817     0.10804    0.099211     0.10723     0.13348     0.17371     0.21751     0.24203     0.25185     0.26855       0.275     0.26165     0.25075     0.25012     0.26088     0.27745     0.27613     0.27759     0.28845     0.27663      0.2556     0.25813     0.15893      0.1732     0.34381


-0.54169    -0.59591    -0.50637     -0.5667    -0.57338    -0.57575    -0.58053    -0.58539    -0.57406     -0.5677    -0.57388    -0.57112    -0.56435    -0.56638    -0.56506    -0.55883    -0.54834    -0.53965    -0.53542    -0.52225    -0.51106    -0.50581    -0.49444    -0.48904    -0.50106    -0.52094    -0.53546    -0.54929    -0.56858    -0.58585    -0.59348    -0.53109    -0.25385    0.063193     0.26554      0.4012     0.60326     0.84087      1.0188     0.96838     0.83488     0.80446     0.84587     0.80391     0.70238     0.58784     0.48552     0.40018     0.32352     0.26895     0.23474     0.22433     0.24369     0.27983     0.32029     0.36195     0.38819     0.40353     0.41673     0.41364     0.40007     0.41691     0.44126     0.43692     0.42811     0.42602     0.42886     0.42035     0.38281      0.3392     0.33135     0.33127     0.31502     0.28379     0.26822     0.27358     0.28502     0.26268     0.22138     0.21119     0.24196     0.26965     0.31245     0.39098     0.44386     0.46886     0.46443       0.432     0.39684     0.32363     0.19488     0.10053    0.045783    0.011611   -0.021419   -0.078733     -0.1349    -0.16382    -0.18311     -0.2086    -0.24276    -0.27514    -0.28726    -0.30032    -0.33697    -0.37404    -0.38823    -0.40781    -0.43872    -0.47294    -0.50104    -0.51805    -0.52965    -0.55618    -0.58657    -0.60474     -0.6055    -0.60639    -0.61504    -0.62156    -0.62672    -0.63682    -0.64492    -0.65639    -0.65795    -0.64974    -0.64614    -0.63645    -0.61945    -0.60701    -0.59421     -0.5879    -0.58321    -0.57774    -0.58726    -0.60488    -0.61796    -0.62612    -0.62442    -0.61475    -0.61995    -0.62983    -0.61995    -0.60226    -0.59472    -0.59489    -0.61016     -0.6183    -0.61189    -0.60405    -0.60174    -0.60574    -0.61956    -0.62637    -0.63139    -0.64806    -0.66868    -0.67613    -0.67668    -0.67314    -0.66805    -0.66304    -0.64411    -0.62506     -0.6229    -0.61768     -0.6097    -0.61135    -0.61585    -0.61611    -0.60912    -0.60669    -0.60533    -0.57324    -0.46834    -0.27918   -0.035985     0.30187     0.80077      1.3663      1.9145      2.3612      2.6877      2.9271      3.0373      2.9605      2.7819      2.5443      2.2847      2.0186      1.7137      1.3998      1.0918     0.79967     0.53282     0.32067     0.16927    0.085733    0.039605    0.029693    0.053546     0.10552     0.14705     0.15868     0.17482     0.19604     0.21078     0.19947     0.16044     0.14318     0.15588     0.17018     0.17691     0.16465      0.1591     0.18283      0.1968     0.19507     0.18737     0.19541     0.15191     0.18049

-0.7019     -0.6547    -0.73769    -0.72858     -0.7255    -0.72515    -0.72225    -0.72567     -0.7301    -0.72782    -0.73704    -0.76201    -0.79006    -0.79695    -0.78397    -0.77658    -0.78502     -0.7789    -0.75576    -0.73509    -0.72425    -0.71904    -0.71848    -0.72339    -0.73617    -0.75033    -0.75602    -0.77715    -0.80914    -0.81418    -0.79181    -0.71207    -0.40057   -0.027827     0.20948     0.35216      0.5562     0.78653     0.96319     0.88517     0.70578     0.66597     0.71848     0.66886     0.57381     0.46797     0.36491     0.29328     0.22409     0.16108     0.12722     0.10448    0.088164    0.081298    0.082652    0.099525     0.12971     0.16388     0.19347     0.21866     0.23998     0.25821      0.2694     0.26637     0.24733     0.22909     0.21523     0.19921     0.18096     0.16005     0.12641    0.086448    0.050496    0.038016    0.034278    0.030871    0.038148    0.058871    0.081154     0.10773     0.12303     0.12909     0.16964     0.25642     0.30045     0.31104     0.31116     0.29106     0.26527     0.18977    0.055369   -0.033816   -0.091455    -0.15726    -0.21381    -0.26886    -0.31804    -0.36249    -0.40427    -0.43233    -0.45795    -0.48594    -0.49921    -0.50903    -0.52232    -0.53493    -0.56831    -0.60432    -0.63217    -0.66131    -0.68542    -0.71095    -0.74362    -0.75388    -0.76153    -0.79065    -0.81665    -0.83675    -0.84604    -0.84431    -0.84902    -0.85042    -0.82968    -0.81024    -0.79315    -0.77897    -0.77087    -0.76522    -0.75219    -0.73555    -0.71033    -0.67601    -0.62453    -0.52529    -0.32635   -0.034669     0.35781     0.85089      1.4065      1.9457      2.3884      2.7171      2.9453      3.0384       2.984      2.8119      2.5525       2.287      1.9884      1.6416      1.2956     0.96871     0.64772     0.38212     0.17262    0.024245   -0.050209   -0.083686    -0.10568    -0.06887     0.02321    0.099475     0.14536     0.17896     0.20192       0.216     0.20127     0.15488     0.12238     0.11115    0.091849    0.072604    0.065441    0.066389    0.075069    0.081772    0.089041      0.1044     0.10137     0.10721     0.16347


Figure5b2;

-0.11676    -0.15857    -0.17506    -0.16053    -0.15889    -0.15459    -0.15242    -0.14822    -0.14131    -0.13371    -0.12758    -0.12304    -0.11346    -0.10197   -0.097471   -0.097806   -0.099162    -0.10743    -0.11738    -0.12393    -0.12952    -0.13273    -0.13136    -0.12994    -0.12987    -0.13422    -0.13942    -0.13243    -0.12267    -0.12421    -0.12764    -0.14774    -0.25816    -0.39554    -0.47757    -0.49585    -0.49465    -0.49427     -0.4704    -0.35233    -0.21367    -0.14407    -0.14244    -0.14747    -0.14929    -0.15654    -0.16138    -0.15879    -0.15309     -0.1474    -0.14248    -0.13614    -0.12632    -0.12156    -0.12825    -0.12909    -0.11702    -0.10549   -0.090684   -0.075694   -0.062017    -0.03775   -0.015227  -0.0012096    0.010168    0.014589    0.019216    0.031141    0.037316    0.034577    0.025718    0.016812    0.010423   0.0054005   0.0020488 -0.00035156  -0.0024694   0.0056596    0.018935    0.026945    0.028396    0.014754   -0.017831   -0.065502    -0.09931    -0.11728    -0.12724    -0.12808    -0.11541   -0.083976   -0.040802   -0.028381   -0.036062   -0.033123   -0.037638   -0.053046   -0.061504   -0.061826   -0.053772   -0.047066    -0.05598   -0.063873   -0.064207   -0.074615   -0.088722   -0.096382   -0.096478   -0.096714    -0.09854    -0.10081   -0.096366   -0.086725   -0.081667   -0.085356   -0.093079   -0.094684   -0.090051   -0.086935   -0.083587   -0.081178   -0.077314   -0.059467   -0.047516   -0.045278   -0.047073   -0.054879   -0.058232   -0.057175   -0.065199   -0.069875   -0.070619   -0.069591   -0.063865   -0.056035   -0.046324   -0.034965   -0.026702   -0.023506   -0.022856   -0.021574   -0.017255   -0.016042   -0.018046   -0.019546   -0.015339  -0.0082141  -0.0065669   -0.013639   -0.020225   -0.019565   -0.018271   -0.024642   -0.036764   -0.044216   -0.047274   -0.048835   -0.055193   -0.061823   -0.058106   -0.046491   -0.040406   -0.035139    -0.02657   -0.018702   -0.012431   -0.010347   -0.011508   -0.009589  -0.0088753   -0.014694    -0.02037   -0.022569   -0.021232   -0.019925   -0.017819   -0.014851   -0.014891   -0.016701   -0.015088   -0.013066  -0.0054854   0.0044047   0.0088101   0.0060742  -0.0017325  -0.0074111  -0.0079635    -0.01248   -0.021267   -0.023853   -0.016421  -0.0052701 -0.00067057  -0.0012636  -0.0016956  -0.0040462   -0.014252   -0.026885   -0.034139   -0.033387   -0.031977   -0.035092    -0.03575   -0.024815   -0.012696  -0.0056958  -0.0046186  -0.0066647  -0.0079739   -0.013189   -0.025732   -0.033145   -0.031853   -0.030867   -0.029241   -0.022231   -0.015327   -0.015643   -0.018091   -0.019012    -0.01661   -0.013498   -0.012938  -0.0098785   0.0028439    0.018275    0.023517    0.015096    0.008057   0.0060656   0.0090185    0.015515    0.019136    0.022964    0.032419    0.039597    0.043197     0.04076    0.031591    0.021313    0.012196   0.0055905  -0.0019741  -0.0066942    -0.00241   0.0078489    0.019193    0.028994    0.037929    0.049468    0.060275    0.062884    0.056019    0.048925    0.043483    0.035315    0.021292   0.0040458  -0.0037741  -0.0043336   -0.011804   -0.016191   -0.012053  -0.0030521   0.0067592   0.0082929   0.0058369   0.0051277   0.0021667 -0.00057571  -0.0036512  -0.0080543  -0.0092738   -0.010608  -0.0095207  -0.0020914  -0.0021575  -0.0087186  -0.0071289  -0.0034964  -0.0013192  0.00065406  -0.0019219   0.0015229     0.01587     0.02273    0.022162    0.030361    0.043209      0.0515    0.053291    0.046191    0.044915     0.05399    0.059022    0.058192    0.054454    0.055109    0.059414    0.053782    0.041165    0.028472    0.019941    0.017526    0.011073   0.0088994    0.018725    0.029821    0.039566    0.048876    0.050686    0.051643    0.054173    0.045797     0.02825    0.014789   0.0011101  -0.0086134   -0.010029   -0.010765  -0.0092654  -0.0043935  -0.0077792   -0.011996  -0.0077986  -0.0065213   -0.010917   -0.010273  -0.0059267   0.0055577    0.021155    0.030608    0.037753    0.043992    0.043873    0.044967    0.045438    0.040231    0.035691    0.033914    0.031797    0.027151    0.022704    0.022604    0.025403    0.023425    0.015932    0.011249    0.012926    0.012024   0.0051772  0.00084274   0.0012351   0.0046938   0.0049703  0.00075926 -0.00012771   0.0025518   0.0032573   0.0026389   0.0073052    0.014828    0.017283    0.018397    0.019353    0.019179    0.023125    0.019628     0.01207    0.017143    0.029751    0.041049     0.04704    0.045936    0.044987    0.045444    0.038334    0.030464    0.030579    0.026959    0.024699    0.027379    0.027455     0.02856     0.02806    0.021579    0.022532    0.020919    0.015363     0.01583    0.024475    0.036216    0.041189    0.032233    0.018553    0.013892    0.018657    0.019397   0.0084312  -0.0081112  -0.0097299   0.0091779    0.027812     0.03251     0.02859    0.026601    0.038007    0.050932    0.051032    0.047218    0.048094    0.047872    0.045655    0.042528    0.035964    0.029427     0.02556    0.018575    0.018044    0.024555    0.023924     0.02297    0.029259    0.029401    0.023066    0.019719    0.018617    0.017272    0.018534    0.018657    0.017842    0.017531    0.016365    0.031836    0.073184      0.1233     0.18673     0.29523     0.42093     0.54113      0.6372     0.68522     0.71037     0.72685     0.69746     0.63957     0.57463     0.50856     0.45708     0.40561     0.33636     0.26179     0.20459     0.15999     0.11486     0.08083    0.062982    0.056737     0.06313    0.074694     0.08357    0.092832     0.10065     0.10979     0.12269     0.12772     0.12487     0.12679     0.12771     0.12642     0.12391     0.11703     0.11197     0.11021     0.10325    0.098362    0.098799    0.096643    0.074023    0.082939    0.085276

-0.15037    -0.14421    -0.10695    -0.11147    -0.10865    -0.11018    -0.11725    -0.12057    -0.12185    -0.12388    -0.12646    -0.12788     -0.1278    -0.12379    -0.12578    -0.13595    -0.14291    -0.13861    -0.13081    -0.12492    -0.12174    -0.11717    -0.10843    -0.10427    -0.10924    -0.10919    -0.10028   -0.099664    -0.10837     -0.1137    -0.11126    -0.12687    -0.23156    -0.36008    -0.42504    -0.42861    -0.41953    -0.41567     -0.3983     -0.2969    -0.17149      -0.102   -0.089887   -0.096763    -0.10099   -0.095031   -0.093046   -0.097098    -0.10397    -0.11549    -0.12204    -0.12257    -0.12379    -0.12043    -0.11492    -0.10702    -0.08608   -0.054199   -0.028767   -0.010531   0.0061654    0.021676    0.035277    0.042061    0.038868    0.037603    0.040982    0.044279     0.04635     0.04745    0.053622    0.059267    0.061964     0.06131    0.052495    0.042798    0.038947    0.035805    0.035359    0.028439    0.015321   0.0021078   -0.030493   -0.090001    -0.13208    -0.15353    -0.15937     -0.1545    -0.14635    -0.11677   -0.060684   -0.030907   -0.026828   -0.026907   -0.029121   -0.029747    -0.03177     -0.0377   -0.039274    -0.03963   -0.048842    -0.06105   -0.067163   -0.066696    -0.06583   -0.065288   -0.062806   -0.057976   -0.050369   -0.041018   -0.039622    -0.03851    -0.03408   -0.034613   -0.037429   -0.040801   -0.049891   -0.058104    -0.06541   -0.072111   -0.073694   -0.069899   -0.063769   -0.057544   -0.053298   -0.048655   -0.043185   -0.037586   -0.038832   -0.043338   -0.045899   -0.044934   -0.043941    -0.04807   -0.055026   -0.053005   -0.048625   -0.047645    -0.04791   -0.046258   -0.041023   -0.039333   -0.042676   -0.042875   -0.039669   -0.035037   -0.031187    -0.02966   -0.027721   -0.024865   -0.023816    -0.02448   -0.027192   -0.032705   -0.036706   -0.033744   -0.030128   -0.031257   -0.030031    -0.01969   -0.011394   -0.010189  -0.0083542  -0.0038256   0.0013805   0.0082915    0.013054    0.020285    0.027845    0.030829    0.030538    0.029889    0.028823    0.022033    0.010152   0.0041811   0.0013419  -0.0026912   -0.001932  0.00056935    0.002908   0.0061861   0.0085063    0.010239    0.014815    0.010981 -0.00080851  -0.0069443  -0.0092211   -0.015838   -0.026703   -0.035559   -0.032861   -0.025923   -0.026811   -0.024461   -0.014057  -0.0037674   0.0047059   0.0044097 -0.00051594  0.00099517   0.0019389 -0.00074278 -0.00062451  -0.0049533  -0.0077574   -0.011955   -0.021345   -0.020451   -0.016366   -0.012759  -0.0032269   0.0039536    0.009605    0.013707   0.0095172   0.0083611   0.0056618  -0.0044276  -0.0091528  -0.0061327 -0.00066914   0.0022419   0.0034178   0.0099797    0.019441    0.020602    0.015845    0.012547    0.012593   0.0075324  -0.0059411   -0.016357    -0.01174   -0.005102  -0.0014703   0.0042028   0.0094613    0.016248    0.021988    0.016204    0.014284    0.016844    0.011791   0.0054235  0.00074075 -0.00099856   0.0041644   0.0085279   0.0095738    0.011217    0.011536     0.01224   0.0095706   0.0060195   0.0072971   0.0085398   0.0083928    0.012554    0.014042    0.015108    0.017958     0.01819    0.016011    0.010168   0.0089133    0.016856    0.023765    0.022958    0.022545    0.033528    0.046155    0.045985    0.041613    0.040836    0.038246    0.032176    0.020038    0.013615    0.019433    0.027659    0.033651    0.038825    0.038797    0.038278    0.037799    0.030352    0.014535   0.0012371   0.0022422     0.01307    0.025881    0.030084    0.029503    0.037992    0.045717    0.043417    0.039447    0.032939    0.029475    0.032505    0.030686    0.026902    0.027481    0.027741    0.030177    0.036832    0.039466    0.040458    0.041805    0.037294    0.033252    0.032074    0.029486    0.026075     0.03773    0.073771     0.12579     0.19658     0.28989     0.39628     0.50753     0.59249     0.62779     0.63962     0.63039     0.59068     0.53057     0.46749       0.414     0.36682     0.31612     0.26596     0.21858     0.16962     0.11973     0.07184    0.041431    0.032224    0.030975    0.028381    0.032578    0.039605    0.055879    0.081569    0.094921    0.096109     0.10432     0.11838     0.12831     0.13272     0.13166     0.13357     0.13936     0.13447     0.12568     0.12598      0.1224     0.11392     0.10739     0.10398    0.088576    0.090916

-0.10472    -0.06974   -0.079994   -0.071831   -0.070089   -0.067939   -0.061934   -0.059778   -0.062933   -0.061995    -0.05529   -0.051569   -0.057108   -0.069791   -0.079803   -0.084518   -0.087843   -0.090893   -0.097832     -0.1044   -0.095637   -0.086987   -0.090841    -0.09439   -0.093712   -0.091176    -0.08675   -0.089817   -0.089096   -0.083935   -0.090458    -0.12199     -0.2249    -0.34583    -0.41521    -0.43329    -0.43486     -0.4245    -0.39037    -0.28081    -0.15212   -0.078597   -0.065132   -0.071654    -0.07908   -0.083425    -0.09088   -0.099032    -0.10692    -0.11441    -0.11561    -0.11398    -0.12202    -0.12948    -0.12422    -0.11233   -0.094784   -0.074953   -0.058889   -0.037268   -0.011105    0.005559     0.01712    0.027428    0.038169    0.050087    0.059527    0.064656     0.06964    0.074451    0.071522    0.063585    0.056282    0.050508    0.046406    0.041351    0.038137    0.039741    0.030162    0.015003   0.0085125   0.0053174   -0.015558   -0.058942   -0.083733   -0.079648   -0.071938   -0.074151   -0.078609   -0.062739   -0.022076   -0.001781  -0.0043063   -0.010793   -0.014761   -0.021506   -0.031564   -0.041109   -0.044098   -0.047099   -0.049903   -0.048564   -0.040936   -0.035059   -0.033102    -0.03094   -0.023811   -0.015749   -0.015748    -0.02209   -0.022163    -0.02153   -0.025766   -0.029236    -0.03349    -0.03738   -0.039956   -0.047913   -0.055557   -0.059254   -0.059511   -0.049775   -0.042317    -0.03988   -0.027814   -0.015661   -0.010316  -0.0077971   -0.012187   -0.013815  -0.0079596   -0.010976   -0.020703   -0.028228   -0.034412   -0.039405   -0.042034    -0.04704   -0.053702   -0.056588   -0.056917   -0.057017   -0.051799   -0.041119   -0.033394   -0.028028   -0.020871   -0.014045  -0.0045728   0.0053753    0.006672   0.0035465  -0.0013839  -0.0058655  -0.0066658   -0.010107   -0.021824   -0.031101   -0.030994   -0.022142   -0.014686  -0.0085356   -0.002873   0.0020208   0.0080434    0.015564    0.019278    0.020482    0.019326    0.012214   0.0017886  -0.0046864   -0.015382     -0.0321   -0.044177   -0.042687   -0.031036   -0.021127   -0.021857     -0.0213   -0.014294   -0.011238   -0.022065    -0.03338   -0.035111   -0.033035   -0.028231   -0.023099   -0.015871  -0.0038612  -0.0016249  -0.0082479   -0.012117   -0.012283  -0.0080988  -0.0064493   -0.010195  -0.0083102  -0.0025087   0.0031586    0.003704  -0.0022328  -0.0064944  -0.0058317  -0.0055574  -0.0018801   0.0012993   0.0014946   0.0071989    0.015293    0.018379    0.021701    0.024348    0.026792    0.030607    0.034986    0.038297    0.036859    0.029883    0.023935    0.016784   0.0078336 -0.00059972   -0.011452    -0.02022   -0.018147   -0.011193  -0.0051467 -0.00041369   0.0027517   0.0074553      0.0111     0.00775    0.010705    0.036323    0.082597     0.14863     0.23445     0.33472     0.43405     0.50012     0.52868     0.52936     0.50627     0.46897     0.42153     0.37141     0.33647     0.31044     0.28321     0.25135     0.21141     0.16718     0.12246    0.083692    0.055385    0.042229    0.040222    0.045198    0.051796    0.063319    0.080991    0.096217     0.10547      0.1133     0.11778     0.12545     0.13403      0.1364     0.13786     0.13659     0.13351     0.13785     0.14362     0.14256      0.1397     0.14083     0.14419     0.12678     0.14622     0.12325

-0.054807   -0.074922   -0.087708   -0.094002    -0.10296    -0.11212    -0.12124    -0.12961    -0.13099    -0.12832    -0.13181    -0.13578     -0.1346    -0.12987    -0.12436    -0.12136    -0.12269    -0.12133    -0.11958    -0.12328    -0.12443    -0.12024     -0.1144    -0.10745    -0.10206   -0.097724   -0.088089   -0.080332   -0.077201     -0.0803   -0.084134    -0.10142    -0.19279    -0.30366     -0.3609    -0.36974    -0.36843    -0.36451    -0.34403     -0.2513    -0.14356   -0.092654   -0.091674   -0.094954   -0.098958    -0.10155   -0.097646    -0.08937   -0.080508    -0.07586   -0.074299   -0.076023   -0.085109   -0.095651   -0.093923   -0.089159   -0.083303   -0.072704   -0.056001   -0.030324  -0.0011578    0.014737    0.024964    0.031866    0.038345     0.04499    0.048705    0.042881    0.033847    0.031612    0.039832    0.044457    0.047526      0.0486     0.04655    0.045909    0.046947    0.043998    0.038659    0.028409    0.018023     0.01039    -0.01236   -0.057946   -0.086033   -0.089589   -0.083043   -0.075203   -0.064354   -0.040253  -0.0040799    0.011153    0.004884  -0.0055419   -0.015159   -0.021971   -0.023727   -0.026129   -0.031483   -0.040515   -0.051972   -0.058626   -0.060021   -0.061138   -0.058001   -0.057601   -0.057917   -0.054393   -0.050393    -0.05431   -0.064056   -0.070783   -0.069813   -0.067644   -0.069862   -0.071252   -0.063227   -0.051832   -0.054538   -0.062469   -0.065885   -0.065385   -0.068143   -0.076724   -0.086316   -0.084785   -0.077238   -0.068677   -0.058496   -0.050244   -0.047291   -0.046523   -0.043711   -0.039128   -0.034754   -0.033518   -0.032558   -0.028711   -0.019788  -0.0091021    -0.00222   0.0028528    0.011747     0.01898    0.019264    0.017004    0.013548   0.0077435   0.0017419   -0.007259   -0.014395   -0.015088   -0.017738   -0.019179   -0.016799   -0.017915   -0.021998   -0.027126   -0.029201   -0.024944   -0.023953   -0.026403   -0.029536   -0.030365   -0.028373     -0.0282    -0.02991    -0.03024   -0.030846   -0.025546   -0.020096   -0.023169    -0.02144   -0.010808   0.0096083    0.043948    0.085405     0.15046     0.25443     0.35188      0.4258     0.48592     0.52548     0.54103     0.53062     0.48628      0.4406     0.40977     0.37374     0.33516     0.30157     0.26558     0.22629     0.18537     0.14345     0.11329    0.096818    0.095376    0.098848     0.10387     0.10907     0.11281     0.12006     0.12878     0.13121     0.13448     0.14246     0.15708     0.17212     0.17265     0.17011     0.17354     0.17301     0.16418     0.15177     0.14405     0.14834     0.15692     0.15545     0.17568     0.20045     0.16306

-0.11842    -0.15436    -0.14144    -0.12651    -0.12258    -0.11425    -0.10784    -0.10991    -0.11466    -0.11736    -0.11908    -0.12058    -0.12028    -0.11927    -0.11164   -0.099753   -0.091338   -0.092594   -0.098882    -0.10216    -0.10121    -0.10282    -0.10698    -0.11345    -0.11467     -0.1096    -0.10607    -0.10174   -0.096395   -0.096571   -0.094504    -0.10935    -0.20975    -0.33797    -0.41407    -0.43156    -0.43905    -0.44697    -0.43441    -0.33749    -0.20954    -0.13966    -0.13422    -0.12492    -0.10979    -0.10779    -0.10758    -0.10756    -0.10784    -0.10243    -0.10118    -0.10827    -0.10479   -0.097951   -0.096197   -0.090348   -0.077432   -0.061393   -0.039854   -0.020323  -0.0036061    0.016035    0.035659    0.046924    0.048733    0.049893    0.053991    0.054108    0.048293     0.03969    0.035825    0.040009    0.043145    0.036127    0.030315    0.027119    0.025588    0.022419    0.015325   0.0061047    0.002625   0.0015582   -0.013921   -0.053305    -0.07872   -0.083323   -0.084856   -0.092714   -0.097864   -0.081307   -0.043522   -0.023494   -0.024041   -0.024084   -0.014731  -0.0067887   -0.010176   -0.019712   -0.028517   -0.035017   -0.042811   -0.052585   -0.063521   -0.068602   -0.067228   -0.069775   -0.077531   -0.082484   -0.084556   -0.080909   -0.078715   -0.081201   -0.081047   -0.072931   -0.061353   -0.055348   -0.064661   -0.078334   -0.078603   -0.072846   -0.076195   -0.083379   -0.084333    -0.07836   -0.067766   -0.064207   -0.065119   -0.060871   -0.059035   -0.061416   -0.061603   -0.062151   -0.057619   -0.037104  0.00011207    0.056216      0.1422     0.25137     0.36466     0.46619     0.53487      0.5686     0.57089     0.55203     0.51686     0.46796     0.42405     0.39575     0.36513     0.33417     0.29462     0.24932     0.21348      0.1738      0.1331     0.11266     0.10999     0.11434     0.11876     0.11435     0.11419      0.1248      0.1346       0.136     0.13291     0.13057     0.13814     0.15336     0.16394     0.16875     0.17656     0.18704     0.19532     0.19627     0.18671     0.18196     0.18745     0.18869     0.19816     0.22642     0.18663


Figure 5c

First:
         0         0    0.2038    0.6049    0.3277    0.2062    0.8235    0.2484
         0         0    0.1460         0         0    0.1887         0    0.5099
         0    0.1631    0.9446    0.7088    0.9538    0.4305    0.8610    0.2490
         0    0.3176    0.3703    0.7000    0.3401    0.2691    0.1496    0.4335
    0.0189    0.1860    0.7934    0.4079    0.4086    0.5013    0.5772    0.2377
         0    0.1736    0.3453         0    1.0000    0.1343    0.9272         0
         0    0.9380    0.1862    0.3044    0.1244    0.9892    0.3897    0.4149
         0    0.1701    0.4480    0.0418    0.5698    0.5284    0.3254    0.3691
Second:


         0    0.0969    0.0696    0.3452    0.5044    0.1607    0.1910    0.2589
         0    0.2376    0.1728    0.6918    0.4144    0.3848    0.2739    0.2204
    0.0210    0.2634    0.3209    0.7637    0.7874    0.0792    0.8118    0.7079
    0.2214    0.1673    0.2563         0    0.3743    0.0379    0.2645    0.5103
    0.5154    0.2411    0.2793    0.8737    0.0553    0.6286    0.0482    0.2757
         0    0.5101    0.4509    0.4660    0.2830    0.0511    0.3929         0
    0.1296    0.6548    0.3966    1.0000    0.2162    0.5717    0.6636    0.0874
         0    0.0461    0.6164    0.6889    0.2496    0.7879    0.4661    0.2870
