# Supplementary material for: Working memory control dynamics follow principles of spatial computing
Source: Nat Commun. 2023 Mar 14;14:1429. doi: 10.1038/s41467-023-36555-4 (PMC10015009; doi:10.1038/s41467-023-36555-4)
Supplement: Supplementary file 3 — Source Data [file 41467_2023_36555_MOESM3_ESM.zip › Figure6.txt]

    0.2118    0.2118    0.2022    0.1869    0.1817    0.1849    0.1880    0.1954
    0.2231    0.2245    0.2174    0.2032    0.1972    0.1980    0.2002    0.2060


    0.1993    0.2030    0.2017    0.2047    0.2119    0.2070    0.1935    0.1770
    0.2067    0.2135    0.2161    0.2135    0.2196    0.2239    0.2144    0.1994


    0.1705    0.1763    0.1850    0.1956    0.2020    0.2061    0.2134    0.2186
    0.1865    0.1840    0.1901    0.1941    0.1927    0.1939    0.1979    0.2099


    0.2190    0.2172    0.2057    0.1793    0.1575    0.1530    0.1611    0.1767
    0.2136    0.2161    0.2110    0.1883    0.1719    0.1657    0.1673    0.1735


    0.1903    0.1977    0.2066    0.2155    0.2155    0.2152    0.2137    0.2030
    0.1815    0.1880    0.1886    0.1945    0.1998    0.2043    0.2092    0.2043


    0.1871    0.1748    0.1635    0.1475    0.1341    0.1253    0.1181    0.1165
    0.1965    0.1838    0.1743    0.1622    0.1487    0.1367    0.1249    0.1174


    0.1234    0.1361    0.1486    0.1650    0.1743    0.1785    0.1685    0.1571
    0.1156    0.1197    0.1342    0.1437    0.1529    0.1558    0.1522    0.1489

    0.1448    0.1321    0.1224    0.1238    0.1484    0.2026
    0.1434    0.1367    0.1304    0.1308    0.1471    0.1878
